# Supplementary material for: hECA: The cell-centric assembly of a cell atlas
Source: iScience. 2022 Apr 28;25(5):104318. doi: 10.1016/j.isci.2022.104318 (PMC9114628; doi:10.1016/j.isci.2022.104318)
Supplement: Table S9. Coverage of cell type-specific markers in neuron label transfer, related to STAR Methods [file mmc10.xlsx]

## Sheet: Sheet1
Cell type	#uHAF cell type-specific markers	Coverage of cell type-specific markers (#Common cell type-specific markers / #SingleR cell type-specific markers)	Coverage of cell type-specific markers with non-neuron filtered reference (#Common cell type-specific markers / #SingleR cell type-specific markers with non-neuron filtered reference)
Excitatory neuron	849	96.7% (675/698)	75.3% (427/567)
PV inhibitory neuron	652	68.1% (124/182)	78.9% (195/247)
VIP inhibitory neuron	435	62.9% (105/167)	81.9% (276/337)
