# Supplementary material for: hECA: The cell-centric assembly of a cell atlas
Source: iScience. 2022 Apr 28;25(5):104318. doi: 10.1016/j.isci.2022.104318 (PMC9114628; doi:10.1016/j.isci.2022.104318)
Supplement: Table S2. Syntax of the logic expressions of ECAUGT in uGT, related to Figure 1 [file mmc3.xlsx]

## Sheet: Sheet1
==	equal
<>	inequal
>	larger than
<	smaller than
>=	not smaller than
<=	not larger than
&&	and
||	or
!	not
