# Supplementary material for: hECA: The cell-centric assembly of a cell atlas
Source: iScience. 2022 Apr 28;25(5):104318. doi: 10.1016/j.isci.2022.104318 (PMC9114628; doi:10.1016/j.isci.2022.104318)
Supplement: Table S3. uHAF annotation produces uHAF_name, related to Figure 1 [file mmc4.xlsx]

## Sheet: Sheet1
* uHAF annotation produces "uHAF name" as the combination of "organ", "tissue type", "cell type" and "marker gene".
Four relationships exist for each cell type: 1) "is a" cell of one tissue type, 2) "connect to" one organ; 3) "connect to" a list of marker gene, 4) "connect to" one cell ontology name
uHAF annotation					Cell Ontology annotation
uHAF name *	Organ	Tissue type	Cell type	Marker gene	Cell Ontology name
Pancreas-Epithelial tissue-Acinar cell-CLPS	Pancreas	Epithelial tissue	Acinar cell	CLPS	pancreatic acinar cell
Pancreas-Epithelial tissue-Acinar cell-MT-CO1 RPS14	Pancreas	Epithelial tissue	Acinar cell	MT-CO1 RPS14	pancreatic acinar cell
Pancreas-Epithelial tissue-Acinar cell-CPA2 SPINK1	Pancreas	Epithelial tissue	Acinar cell	CPA2 SPINK1	pancreatic acinar cell
Pancreas-Epithelial tissue-Acinar cell-CLPS CELA3B	Pancreas	Epithelial tissue	Acinar cell	CLPS CELA3B	pancreatic acinar cell
Pancreas-Epithelial tissue-Acinar cell-SPINK1	Pancreas	Epithelial tissue	Acinar cell	SPINK1	pancreatic acinar cell
Testis-Epithelial tissue-Acinar cell-CD24 CLDN3	Testis	Epithelial tissue	Acinar cell	CD24 CLDN3	acinar cell
Blood-Connective tissue-Activated T cell-XCL1 XCL2	Blood	Connective tissue	Activated T cell	XCL1 XCL2	T cell
Thymus-Connective tissue-Activated T cell-XCL1 XCL2	Thymus	Connective tissue	Activated T cell	XCL1 XCL2	T cell
Adipose-Connective tissue-Adipocyte-FABP4	Adipose	Connective tissue	Adipocyte	FABP4	NA
Colon-Connective tissue-Adipocyte-POSTN	Colon	Connective tissue	Adipocyte	POSTN	adipocyte of omentum tissue
Heart-Connective tissue-Adipocyte-ADD1	Heart	Connective tissue	Adipocyte	ADD1	fat cell
Pancreas-Epithelial tissue-Alpha cell-CHGB	Pancreas	Epithelial tissue	Alpha cell	CHGB	pancreatic A cell
Eye-Nerve tissue-Amacrine cell-GAD1	Eye	Nerve tissue	Amacrine cell	GAD1	amacrine cell
Intestine-Connective tissue-Antigen presenting cell-MGP	Intestine	Connective tissue	Antigen presenting cell	MGP	professional antigen presenting cell
Stomach-Connective tissue-Antigen presenting cell-HLA-DRA	Stomach	Connective tissue	Antigen presenting cell	HLA-DRA	professional antigen presenting cell
Brain-Nerve tissue-Astrocyte-ALDOC	Brain	Nerve tissue	Astrocyte	ALDOC	astrocyte
Brain-Nerve tissue-Astrocyte-AQP4	Brain	Nerve tissue	Astrocyte	AQP4	astrocyte
Brain-Nerve tissue-Astrocyte-CPAMD8	Brain	Nerve tissue	Astrocyte	CPAMD8	astrocyte
Brain-Nerve tissue-Astrocyte-LGR6	Brain	Nerve tissue	Astrocyte	LGR6	astrocyte
Brain-Nerve tissue-Astrocyte-SLC1A2	Brain	Nerve tissue	Astrocyte	SLC1A2	astrocyte
Brain-Nerve tissue-Astrocyte-SLC4A4	Brain	Nerve tissue	Astrocyte	SLC4A4	astrocyte
Brain-Nerve tissue-Astrocyte-VIM	Brain	Nerve tissue	Astrocyte	VIM	astrocyte
Eye-Nerve tissue-Astrocyte-GFAP	Eye	Nerve tissue	Astrocyte	GFAP	astrocyte
Muscle-Nerve tissue-Autonomic nervous system-S100B	Muscle	Nerve tissue	Autonomic nervous system	S100B	NA
Bladder-Connective tissue-B cell-JCHAIN	Bladder	Connective tissue	B cell	JCHAIN	B cell
Bronchi-Connective tissue-B cell-IGHG3 CD79A	Bronchi	Connective tissue	B cell	IGHG3 CD79A	B cell
Colon-Connective tissue-B cell-IGLC2	Colon	Connective tissue	B cell	IGLC2	B cell
Colon-Connective tissue-B cell-MZB1	Colon	Connective tissue	B cell	MZB1	B cell
Colon-Connective tissue-B cell-GNG7	Colon	Connective tissue	B cell	GNG7	B cell
Duodenum-Connective tissue-B cell-JCHAIN	Duodenum	Connective tissue	B cell	JCHAIN	B cell
Eye-Connective tissue-B cell-CD79A	Eye	Connective tissue	B cell	CD79A	B cell
Gallbladder-Connective tissue-B cell-IGHM	Gallbladder	Connective tissue	B cell	IGHM	B cell
Ileum-Connective tissue-B cell-JCHAIN	Ileum	Connective tissue	B cell	JCHAIN	B cell
Intestine-Connective tissue-B cell-IGKC	Intestine	Connective tissue	B cell	IGKC	B cell
Jejunum-Connective tissue-B cell-JCHAIN	Jejunum	Connective tissue	B cell	JCHAIN	B cell
Kidney-Connective tissue-B cell-JCHAIN	Kidney	Connective tissue	B cell	JCHAIN	B cell
Kidney-Connective tissue-B cell-MZB1	Kidney	Connective tissue	B cell	MZB1	B cell
Liver-Connective tissue-B cell-IGHM	Liver	Connective tissue	B cell	IGHM	B cell
Liver-Connective tissue-B cell-JCHAIN	Liver	Connective tissue	B cell	JCHAIN	B cell
Liver-Connective tissue-B cell-MZB1	Liver	Connective tissue	B cell	MZB1	B cell
Liver-Connective tissue-B cell-CD74 CD52	Liver	Connective tissue	B cell	CD74 CD52	B cell
Lung-Connective tissue-B cell-MZB1 JCHAIN	Lung	Connective tissue	B cell	MZB1 JCHAIN	B cell
Lung-Connective tissue-B cell-JCHAIN IGHG1	Lung	Connective tissue	B cell	JCHAIN IGHG1	B cell
Lung-Connective tissue-B cell-CD79A IGLC2	Lung	Connective tissue	B cell	CD79A IGLC2	B cell
Muscle-Connective tissue-B cell-JCHAIN	Muscle	Connective tissue	B cell	JCHAIN	B cell
Oesophagus-Connective tissue-B cell-IGKC HLA-DRA	Oesophagus	Connective tissue	B cell	IGKC HLA-DRA	B cell
Pancreas-Connective tissue-B cell-IGLL1 VPREB1	Pancreas	Connective tissue	B cell	IGLL1 VPREB1	B cell
Pancreas-Connective tissue-B cell-IGHM IGKC	Pancreas	Connective tissue	B cell	IGHM IGKC	B cell
Pancreas-Connective tissue-B cell-INS CHGA	Pancreas	Connective tissue	B cell	INS CHGA	B cell
Rectum-Connective tissue-B cell-CD74	Rectum	Connective tissue	B cell	CD74	B cell
Stomach-Connective tissue-B cell-JCHAIN	Stomach	Connective tissue	B cell	JCHAIN	B cell
Ureter-Connective tissue-B cell-JCHAIN	Ureter	Connective tissue	B cell	JCHAIN	B cell
Uterinetube-Connective tissue-B cell-MZB1 CD79A	Uterinetube	Connective tissue	B cell	MZB1 CD79A	B cell
Vessel-Connective tissue-B cell-IGHG1 IGHG3	Vessel	Connective tissue	B cell	IGHG1 IGHG3	B cell
Bronchi-Epithelial tissue-Basal cell-KRT15 SERPINB3	Bronchi	Epithelial tissue	Basal cell	KRT15 SERPINB3	basal cell of epithelium of trachea
Bronchi-Epithelial tissue-Basal cell-KRT15 PLP2	Bronchi	Epithelial tissue	Basal cell	KRT15 PLP2	basal cell of epithelium of trachea
Bronchi-Epithelial tissue-Basal cell-KRT15 DST	Bronchi	Epithelial tissue	Basal cell	KRT15 DST	basal cell of epithelium of trachea
Bronchi-Epithelial tissue-Basal cell-KRT15	Bronchi	Epithelial tissue	Basal cell	KRT15	basal cell of epithelium of trachea
Bronchi-Epithelial tissue-Basal cell-CCN1 KRT15	Bronchi	Epithelial tissue	Basal cell	CCN1 KRT15	basal cell of epithelium of trachea
Ureter-Epithelial tissue-Basal cell-PLAU	Ureter	Epithelial tissue	Basal cell	PLAU	basal cell
Ureter-Epithelial tissue-Basal cell-S100A2	Ureter	Epithelial tissue	Basal cell	S100A2	basal cell
Vessel-Epithelial tissue-Basal cell-KRT5 KRT17	Vessel	Epithelial tissue	Basal cell	KRT5 KRT17	basal cell
Pancreas-Epithelial tissue-Beta cell-SCG5	Pancreas	Epithelial tissue	Beta cell	SCG5	type B pancreatic cell
Eye-Nerve tissue-Bipolar cell-CAMK2B	Eye	Nerve tissue	Bipolar cell	CAMK2B	retinal bipolar neuron
Eye-Nerve tissue-Bipolar cell-OTX2	Eye	Nerve tissue	Bipolar cell	OTX2	retinal bipolar neuron
Eye-Nerve tissue-Bipolar cell-VSX2	Eye	Nerve tissue	Bipolar cell	VSX2	retinal bipolar neuron
Heart-Muscle tissue-Cardiomyocyte cell-UBE2T NUSAP1	Heart	Muscle tissue	Cardiomyocyte cell	UBE2T NUSAP1	regular cardiac myocyte
Heart-Muscle tissue-Cardiomyocyte cell-TTN SLC8A1	Heart	Muscle tissue	Cardiomyocyte cell	TTN SLC8A1	regular cardiac myocyte
Heart-Muscle tissue-Cardiomyocyte cell-TNNI3 MYL3	Heart	Muscle tissue	Cardiomyocyte cell	TNNI3 MYL3	regular cardiac myocyte
Heart-Muscle tissue-Cardiomyocyte cell-PTTG1 UBE2T	Heart	Muscle tissue	Cardiomyocyte cell	PTTG1 UBE2T	regular cardiac myocyte
Heart-Muscle tissue-Cardiomyocyte cell-PRDX2	Heart	Muscle tissue	Cardiomyocyte cell	PRDX2	regular cardiac myocyte
Heart-Muscle tissue-Cardiomyocyte cell-PLN FHL2	Heart	Muscle tissue	Cardiomyocyte cell	PLN FHL2	regular cardiac myocyte
Heart-Muscle tissue-Cardiomyocyte cell-MYL7 TNNI3	Heart	Muscle tissue	Cardiomyocyte cell	MYL7 TNNI3	regular cardiac myocyte
Heart-Muscle tissue-Cardiomyocyte cell-MYL7 MYL4	Heart	Muscle tissue	Cardiomyocyte cell	MYL7 MYL4	regular cardiac myocyte
Heart-Muscle tissue-Cardiomyocyte cell-MYL7	Heart	Muscle tissue	Cardiomyocyte cell	MYL7	regular cardiac myocyte
Heart-Muscle tissue-Cardiomyocyte cell-MYL4	Heart	Muscle tissue	Cardiomyocyte cell	MYL4	regular cardiac myocyte
Heart-Muscle tissue-Cardiomyocyte cell-MYL2 MYL7	Heart	Muscle tissue	Cardiomyocyte cell	MYL2 MYL7	regular cardiac myocyte
Heart-Muscle tissue-Cardiomyocyte cell-MYL2 MYH7	Heart	Muscle tissue	Cardiomyocyte cell	MYL2 MYH7	regular cardiac myocyte
Heart-Muscle tissue-Cardiomyocyte cell-MYL2	Heart	Muscle tissue	Cardiomyocyte cell	MYL2	regular cardiac myocyte
Heart-Muscle tissue-Cardiomyocyte cell-MYH7 TNNT2	Heart	Muscle tissue	Cardiomyocyte cell	MYH7 TNNT2	regular cardiac myocyte
Heart-Muscle tissue-Cardiomyocyte cell-MYH7 TNNI3	Heart	Muscle tissue	Cardiomyocyte cell	MYH7 TNNI3	regular cardiac myocyte
Heart-Muscle tissue-Cardiomyocyte cell-MYH7 MYL4	Heart	Muscle tissue	Cardiomyocyte cell	MYH7 MYL4	regular cardiac myocyte
Heart-Muscle tissue-Cardiomyocyte cell-MYH7	Heart	Muscle tissue	Cardiomyocyte cell	MYH7	regular cardiac myocyte
Heart-Muscle tissue-Cardiomyocyte cell-MYH6 NPPA	Heart	Muscle tissue	Cardiomyocyte cell	MYH6 NPPA	regular cardiac myocyte
Heart-Muscle tissue-Cardiomyocyte cell-MT-RNR2 MT-CYB	Heart	Muscle tissue	Cardiomyocyte cell	MT-RNR2 MT-CYB	regular cardiac myocyte
Heart-Muscle tissue-Cardiomyocyte cell-MT-ND4 MT-CO2	Heart	Muscle tissue	Cardiomyocyte cell	MT-ND4 MT-CO2	regular cardiac myocyte
Heart-Muscle tissue-Cardiomyocyte cell-MT-CO2 MT-ATP6	Heart	Muscle tissue	Cardiomyocyte cell	MT-CO2 MT-ATP6	regular cardiac myocyte
Heart-Muscle tissue-Cardiomyocyte cell-CCL2 CD36	Heart	Muscle tissue	Cardiomyocyte cell	CCL2 CD36	regular cardiac myocyte
Heart-Muscle tissue-Cardiomyocyte cell-ACTC1 MYL3	Heart	Muscle tissue	Cardiomyocyte cell	ACTC1 MYL3	regular cardiac myocyte
Lung-Connective tissue-CD8 T cell-GZMB GZMH	Lung	Connective tissue	CD8 T cell	GZMB GZMH	T cell
Stomach-Connective tissue-CD8 T cell-CD8A	Stomach	Connective tissue	CD8 T cell	CD8A	T cell
Blood-Connective tissue-Centrocyte B cell-CD79A	Blood	Connective tissue	Centrocyte B cell	CD79A	B cell
Blood-Connective tissue-Centrocyte B cell-CD79A CD79B	Blood	Connective tissue	Centrocyte B cell	CD79A CD79B	B cell
Spleen-Connective tissue-Centrocyte B cell-CD74 MS4A1	Spleen	Connective tissue	Centrocyte B cell	CD74 MS4A1	B cell
Stomach-Epithelial tissue-Chief cell-CHIA	Stomach	Epithelial tissue	Chief cell	CHIA	inactive chief cell of parathyoid gland
Stomach-Epithelial tissue-Chief cell-LIPF	Stomach	Epithelial tissue	Chief cell	LIPF	inactive chief cell of parathyoid gland
Bronchi-Connective tissue-Chondrocyte-COL2A1 CYTL1	Bronchi	Connective tissue	Chondrocyte	COL2A1 CYTL1	tracheobronchial chondrocyte
Lung-Connective tissue-Chondrocyte-HAPLN1	Lung	Connective tissue	Chondrocyte	HAPLN1	chondrocyte
Lung-Connective tissue-Chondrocyte-CYTL1 CHAD	Lung	Connective tissue	Chondrocyte	CYTL1 CHAD	chondrocyte
Rib-Connective tissue-Chondrocyte-DLK1	Rib	Connective tissue	Chondrocyte	DLK1	chondrocyte
Rib-Connective tissue-Chondrocyte-HAPLN1	Rib	Connective tissue	Chondrocyte	HAPLN1	chondrocyte
Rib-Connective tissue-Chondrocyte-HAPLN1 COL10A1	Rib	Connective tissue	Chondrocyte	HAPLN1 COL10A1	chondrocyte
Rib-Connective tissue-Chondrocyte-COL2A1 MGP	Rib	Connective tissue	Chondrocyte	COL2A1 MGP	chondrocyte
Stomach-Epithelial tissue-Chromaffin cell-CHGA	Stomach	Epithelial tissue	Chromaffin cell	CHGA	chromaffin cell
Bronchi-Epithelial tissue-Ciliated columnar cell-FOXJ1 CCDC78	Bronchi	Epithelial tissue	Ciliated columnar cell	FOXJ1 CCDC78	ciliated columnar cell of tracheobronchial tree
Bronchi-Epithelial tissue-Ciliated columnar cell-CCDC78 HOATZ	Bronchi	Epithelial tissue	Ciliated columnar cell	CCDC78 HOATZ	ciliated columnar cell of tracheobronchial tree
Lung-Epithelial tissue-Ciliated columnar cell-RSPH1 HOATZ	Lung	Epithelial tissue	Ciliated columnar cell	RSPH1 HOATZ	ciliated columnar cell of tracheobronchial tree
Lung-Epithelial tissue-Ciliated columnar cell-HOATZ SNTN	Lung	Epithelial tissue	Ciliated columnar cell	HOATZ SNTN	ciliated columnar cell of tracheobronchial tree
Lung-Epithelial tissue-Ciliated columnar cell-FOXJ1 CCDC78	Lung	Epithelial tissue	Ciliated columnar cell	FOXJ1 CCDC78	ciliated columnar cell of tracheobronchial tree
Lung-Epithelial tissue-Club cell-SCGB3A2	Lung	Epithelial tissue	Club cell	SCGB3A2	club cell
Lung-Epithelial tissue-Club cell-SCGB3A1 SCGB1A1	Lung	Epithelial tissue	Club cell	SCGB3A1 SCGB1A1	club cell
Kidney-Epithelial tissue-Collecting duct-CALB1	Kidney	Epithelial tissue	Collecting duct	CALB1	kidney collecting duct cell
Blood-Connective tissue-Common myeloid progenitor(CMP)-GATA2	Blood	Connective tissue	Common myeloid progenitor(CMP)	GATA2	common myeloid progenitor
Eye-Nerve tissue-Cone cell-ARR3	Eye	Nerve tissue	Cone cell	ARR3	retinal cone cell
Eye-Nerve tissue-Cone cell-GNAT2	Eye	Nerve tissue	Cone cell	GNAT2	retinal cone cell
Eye-Nerve tissue-Cone cell-OPN1LW	Eye	Nerve tissue	Cone cell	OPN1LW	retinal cone cell
Blood-Connective tissue-Conventional dendritic cell-CD1C HLA-DRA	Blood	Connective tissue	Conventional dendritic cell	CD1C HLA-DRA	conventional dendritic cell
Blood-Connective tissue-Conventional dendritic cell-CD74	Blood	Connective tissue	Conventional dendritic cell	CD74	conventional dendritic cell
Blood-Connective tissue-Conventional dendritic cell-CD74 CD1C	Blood	Connective tissue	Conventional dendritic cell	CD74 CD1C	conventional dendritic cell
Blood-Connective tissue-Conventional dendritic cell-CD74 HLA-DRA	Blood	Connective tissue	Conventional dendritic cell	CD74 HLA-DRA	conventional dendritic cell
Bone marrow-Connective tissue-Conventional dendritic cell-CD74 HLA-DRA	Bone marrow	Connective tissue	Conventional dendritic cell	CD74 HLA-DRA	conventional dendritic cell
Thymus-Connective tissue-Conventional dendritic cell-CD74 HLA-DRA	Thymus	Connective tissue	Conventional dendritic cell	CD74 HLA-DRA	conventional dendritic cell
Stomach-Epithelial tissue-D cell(X/A cell)-CPE	Stomach	Epithelial tissue	D cell(X/A cell)	CPE	type D cell of stomach
Gallbladder-Connective tissue-Dendritic cell-FCER1A	Gallbladder	Connective tissue	Dendritic cell	FCER1A	dendritic cell
Heart-Connective tissue-Dendritic cell-CCL3L3 CXCL8	Heart	Connective tissue	Dendritic cell	CCL3L3 CXCL8	dendritic cell
Ileum-Connective tissue-Dendritic cell-IL1B	Ileum	Connective tissue	Dendritic cell	IL1B	dendritic cell
Intestine-Connective tissue-Dendritic cell-HLA-DRB1	Intestine	Connective tissue	Dendritic cell	HLA-DRB1	dendritic cell
Kidney-Connective tissue-Dendritic cell-HLA-DRA	Kidney	Connective tissue	Dendritic cell	HLA-DRA	dendritic cell
Kidney-Connective tissue-Dendritic cell-IL1B	Kidney	Connective tissue	Dendritic cell	IL1B	dendritic cell
Liver-Connective tissue-Dendritic cell-HLA-DQB1	Liver	Connective tissue	Dendritic cell	HLA-DQB1	dendritic cell
Liver-Connective tissue-Dendritic cell-FCER1A	Liver	Connective tissue	Dendritic cell	FCER1A	dendritic cell
Lung-Connective tissue-Dendritic cell-LGALS2 HLA-DRA	Lung	Connective tissue	Dendritic cell	LGALS2 HLA-DRA	dendritic cell
Lung-Connective tissue-Dendritic cell-IL1B HLA-DRA	Lung	Connective tissue	Dendritic cell	IL1B HLA-DRA	dendritic cell
Lung-Connective tissue-Dendritic cell-HLA-DRA IL1B	Lung	Connective tissue	Dendritic cell	HLA-DRA IL1B	dendritic cell
Lung-Connective tissue-Dendritic cell-HLA-DRA CD1C	Lung	Connective tissue	Dendritic cell	HLA-DRA CD1C	dendritic cell
Lung-Connective tissue-Dendritic cell-CD1C HLA-DRA	Lung	Connective tissue	Dendritic cell	CD1C HLA-DRA	dendritic cell
Muscle-Connective tissue-Dendritic cell-HLA-DRA	Muscle	Connective tissue	Dendritic cell	HLA-DRA	dendritic cell
Oesophagus-Connective tissue-Dendritic cell-LYZ FTL	Oesophagus	Connective tissue	Dendritic cell	LYZ FTL	dendritic cell
Oesophagus-Connective tissue-Dendritic cell-SLURP1	Oesophagus	Connective tissue	Dendritic cell	SLURP1	dendritic cell
Pancreas-Connective tissue-Dendritic cell-CPVL IL1B	Pancreas	Connective tissue	Dendritic cell	CPVL IL1B	dendritic cell
Pancreas-Connective tissue-Dendritic cell-HLA-DRA CD74	Pancreas	Connective tissue	Dendritic cell	HLA-DRA CD74	dendritic cell
Pancreas-Connective tissue-Dendritic cell-CCL19	Pancreas	Connective tissue	Dendritic cell	CCL19	dendritic cell
Stomach-Connective tissue-Dendritic cell-HLA-DRA C1QA	Stomach	Connective tissue	Dendritic cell	HLA-DRA C1QA	dendritic cell
Thyroid-Connective tissue-Dendritic cell-HLA-DRB1	Thyroid	Connective tissue	Dendritic cell	HLA-DRB1	dendritic cell
Testis-Epithelial tissue-Differentiated spermatogonia-BNC1	Testis	Epithelial tissue	Differentiated spermatogonia	BNC1	NA
Testis-Epithelial tissue-Differentiating spermatogonia-UBE2C HMGB2 CDK1	Testis	Epithelial tissue	Differentiating spermatogonia	UBE2C HMGB2 CDK1	NA
Kidney-Epithelial tissue-Distal convoluted tubule-SLC12A3	Kidney	Epithelial tissue	Distal convoluted tubule	SLC12A3	kidney distal convoluted tubule epithelial cell
Kidney-Epithelial tissue-Distal convoluted tubule-KLK1	Kidney	Epithelial tissue	Distal convoluted tubule	KLK1	kidney distal convoluted tubule epithelial cell
Kidney-Epithelial tissue-Distal convoluted tubule-DEFB1	Kidney	Epithelial tissue	Distal convoluted tubule	DEFB1	kidney distal convoluted tubule epithelial cell
Lung-Epithelial tissue-Distal progenitor cell-SFTPC	Lung	Epithelial tissue	Distal progenitor cell	SFTPC	adult endothelial progenitor cell
Lung-Epithelial tissue-Distal progenitor cell-CPM TPPP3	Lung	Epithelial tissue	Distal progenitor cell	CPM TPPP3	adult endothelial progenitor cell
Pancreas-Epithelial tissue-Ductal cell-CXCL1	Pancreas	Epithelial tissue	Ductal cell	CXCL1	pancreatic ductal cell
Pancreas-Epithelial tissue-Ductal cell-SLC4A4 CFTR	Pancreas	Epithelial tissue	Ductal cell	SLC4A4 CFTR	pancreatic ductal cell
Heart-Epithelial tissue-Endocardial cell-VWF	Heart	Epithelial tissue	Endocardial cell	VWF	cardiac endothelial cell
Heart-Epithelial tissue-Endocardial cell-POSTN CDH11	Heart	Epithelial tissue	Endocardial cell	POSTN CDH11	cardiac endothelial cell
Heart-Epithelial tissue-Endocardial cell-LEPR EMCN	Heart	Epithelial tissue	Endocardial cell	LEPR EMCN	cardiac endothelial cell
Heart-Epithelial tissue-Endocardial cell-EMCN	Heart	Epithelial tissue	Endocardial cell	EMCN	cardiac endothelial cell
Intestine-Epithelial tissue-Endocrine cell-GC	Intestine	Epithelial tissue	Endocrine cell	GC	endocrine cell
Pancreas-Epithelial tissue-Endocrine cell-INS	Pancreas	Epithelial tissue	Endocrine cell	INS	endocrine cell
Prostate-Nerve tissue-Endocrine cell-ACP3	Prostate	Nerve tissue	Endocrine cell	ACP3	endocrine cell
Adrenal gland-Epithelial tissue-Endothelial cell-CCL2	Adrenal gland	Epithelial tissue	Endothelial cell	CCL2	endothelial cell
Bladder-Epithelial tissue-Endothelial cell-AQP1	Bladder	Epithelial tissue	Endothelial cell	AQP1	endothelial cell
Blood-Connective tissue-Endothelial cell-ICAM1	Blood	Connective tissue	Endothelial cell	ICAM1	endothelial cell
Brain-Epithelial tissue-Endothelial cell-CLDN5	Brain	Epithelial tissue	Endothelial cell	CLDN5	endothelial cell
Brain-Epithelial tissue-Endothelial cell-SPARC	Brain	Epithelial tissue	Endothelial cell	SPARC	endothelial cell
Bronchi-Epithelial tissue-Endothelial cell-ACKR1 SELE	Bronchi	Epithelial tissue	Endothelial cell	ACKR1 SELE	endothelial cell
Bronchi-Epithelial tissue-Endothelial cell-ACKR1 FABP4	Bronchi	Epithelial tissue	Endothelial cell	ACKR1 FABP4	endothelial cell
Colon-Epithelial tissue-Endothelial cell-ESAM	Colon	Epithelial tissue	Endothelial cell	ESAM	endothelial cell
Colon-Epithelial tissue-Endothelial cell-FLT1	Colon	Epithelial tissue	Endothelial cell	FLT1	endothelial cell
Colon-Epithelial tissue-Endothelial cell-ACKR1	Colon	Epithelial tissue	Endothelial cell	ACKR1	endothelial cell
Duodenum-Epithelial tissue-Endothelial cell-SPARCL1	Duodenum	Epithelial tissue	Endothelial cell	SPARCL1	endothelial cell
Eye-Epithelial tissue-Endothelial cell-SPARC	Eye	Epithelial tissue	Endothelial cell	SPARC	endothelial cell
Eye-Epithelial tissue-Endothelial cell-TM4SF1 SPARC	Eye	Epithelial tissue	Endothelial cell	TM4SF1 SPARC	endothelial cell
Eye-Epithelial tissue-Endothelial cell-VWF	Eye	Epithelial tissue	Endothelial cell	VWF	endothelial cell
Gallbladder-Epithelial tissue-Endothelial cell-FABP4	Gallbladder	Epithelial tissue	Endothelial cell	FABP4	endothelial cell
Heart-Epithelial tissue-Endothelial cell-VWF ADGRF5	Heart	Epithelial tissue	Endothelial cell	VWF ADGRF5	cardiac endothelial cell
Heart-Epithelial tissue-Endothelial cell-TNNI3	Heart	Epithelial tissue	Endothelial cell	TNNI3	cardiac endothelial cell
Heart-Epithelial tissue-Endothelial cell-RND1 ACKR1	Heart	Epithelial tissue	Endothelial cell	RND1 ACKR1	cardiac endothelial cell
Heart-Epithelial tissue-Endothelial cell-PRG4 UPK3B	Heart	Epithelial tissue	Endothelial cell	PRG4 UPK3B	cardiac endothelial cell
Heart-Epithelial tissue-Endothelial cell-KRT19	Heart	Epithelial tissue	Endothelial cell	KRT19	cardiac endothelial cell
Heart-Epithelial tissue-Endothelial cell-GNG11	Heart	Epithelial tissue	Endothelial cell	GNG11	cardiac endothelial cell
Heart-Epithelial tissue-Endothelial cell-CAV1	Heart	Epithelial tissue	Endothelial cell	CAV1	cardiac endothelial cell
Ileum-Epithelial tissue-Endothelial cell-SPARCL1	Ileum	Epithelial tissue	Endothelial cell	SPARCL1	endothelial cell
Intestine-Epithelial tissue-Endothelial cell-CD93	Intestine	Epithelial tissue	Endothelial cell	CD93	endothelial cell
Intestine-Epithelial tissue-Endothelial cell-CD34	Intestine	Epithelial tissue	Endothelial cell	CD34	endothelial cell
Intestine-Epithelial tissue-Endothelial cell-PRSS2	Intestine	Epithelial tissue	Endothelial cell	PRSS2	endothelial cell
Intestine-Epithelial tissue-Endothelial cell-PLVAP	Intestine	Epithelial tissue	Endothelial cell	PLVAP	endothelial cell
Jejunum-Epithelial tissue-Endothelial cell-SPARCL1	Jejunum	Epithelial tissue	Endothelial cell	SPARCL1	endothelial cell
Kidney-Epithelial tissue-Endothelial cell-SELE	Kidney	Epithelial tissue	Endothelial cell	SELE	endothelial cell
Kidney-Epithelial tissue-Endothelial cell-CCL2	Kidney	Epithelial tissue	Endothelial cell	CCL2	endothelial cell
Kidney-Epithelial tissue-Endothelial cell-SLC2A3	Kidney	Epithelial tissue	Endothelial cell	SLC2A3	endothelial cell
Kidney-Epithelial tissue-Endothelial cell-FLT1	Kidney	Epithelial tissue	Endothelial cell	FLT1	endothelial cell
Kidney-Epithelial tissue-Endothelial cell-CLDN5	Kidney	Epithelial tissue	Endothelial cell	CLDN5	endothelial cell
Kidney-Epithelial tissue-Endothelial cell-CCL21	Kidney	Epithelial tissue	Endothelial cell	CCL21	endothelial cell
Kidney-Epithelial tissue-Endothelial cell-PLVAP	Kidney	Epithelial tissue	Endothelial cell	PLVAP	endothelial cell
Kidney-Epithelial tissue-Endothelial cell-CD34	Kidney	Epithelial tissue	Endothelial cell	CD34	endothelial cell
Liver-Epithelial tissue-Endothelial cell-OIT3	Liver	Epithelial tissue	Endothelial cell	OIT3	endothelial cell
Liver-Epithelial tissue-Endothelial cell-DNASE1L3	Liver	Epithelial tissue	Endothelial cell	DNASE1L3	endothelial cell
Lung-Epithelial tissue-Endothelial cell-POSTN CLDN5	Lung	Epithelial tissue	Endothelial cell	POSTN CLDN5	endothelial cell
Lung-Epithelial tissue-Endothelial cell-PODXL IFI27	Lung	Epithelial tissue	Endothelial cell	PODXL IFI27	endothelial cell
Lung-Epithelial tissue-Endothelial cell-CLDN5 ADGRF5	Lung	Epithelial tissue	Endothelial cell	CLDN5 ADGRF5	endothelial cell
Lung-Epithelial tissue-Endothelial cell-ACKR1 POSTN	Lung	Epithelial tissue	Endothelial cell	ACKR1 POSTN	endothelial cell
Muscle-Epithelial tissue-Endothelial cell-PLVAP ACKR1	Muscle	Epithelial tissue	Endothelial cell	PLVAP ACKR1	endothelial cell
Muscle-Epithelial tissue-Endothelial cell-FABP4	Muscle	Epithelial tissue	Endothelial cell	FABP4	endothelial cell
Oesophagus-Epithelial tissue-Endothelial cell-IGFBP7 ACKR1	Oesophagus	Epithelial tissue	Endothelial cell	IGFBP7 ACKR1	endothelial cell
Ovary-Epithelial tissue-Endothelial cell-CDH5	Ovary	Epithelial tissue	Endothelial cell	CDH5	endothelial cell
Ovary-Epithelial tissue-Endothelial cell-VWF	Ovary	Epithelial tissue	Endothelial cell	VWF	endothelial cell
Pancreas-Epithelial tissue-Endothelial cell-APLNR PLVAP	Pancreas	Epithelial tissue	Endothelial cell	APLNR PLVAP	endothelial cell
Pancreas-Epithelial tissue-Endothelial cell-NTS CCL21	Pancreas	Epithelial tissue	Endothelial cell	NTS CCL21	endothelial cell
Pancreas-Epithelial tissue-Endothelial cell-PLVAP	Pancreas	Epithelial tissue	Endothelial cell	PLVAP	endothelial cell
Pancreas-Epithelial tissue-Endothelial cell-SPARCL1	Pancreas	Epithelial tissue	Endothelial cell	SPARCL1	endothelial cell
Pancreas-Epithelial tissue-Endothelial cell-CLDN5 IFI27	Pancreas	Epithelial tissue	Endothelial cell	CLDN5 IFI27	endothelial cell
Pancreas-Epithelial tissue-Endothelial cell-PLVAP CD36	Pancreas	Epithelial tissue	Endothelial cell	PLVAP CD36	endothelial cell
Prostate-Epithelial tissue-Endothelial cell-IFI27	Prostate	Epithelial tissue	Endothelial cell	IFI27	epithelial cell
Prostate-Epithelial tissue-Endothelial cell-SPARC	Prostate	Epithelial tissue	Endothelial cell	SPARC	endothelial cell
Rib-Epithelial tissue-Endothelial cell-APLNR	Rib	Epithelial tissue	Endothelial cell	APLNR	endothelial cell
Skin-Epithelial tissue-Endothelial cell-SELE CLDN5	Skin	Epithelial tissue	Endothelial cell	SELE CLDN5	endothelial cell
Spleen-Epithelial tissue-Endothelial cell-TM4SF1 PLVAP	Spleen	Epithelial tissue	Endothelial cell	TM4SF1 PLVAP	endothelial cell
Stomach-Epithelial tissue-Endothelial cell-SPARCL1	Stomach	Epithelial tissue	Endothelial cell	SPARCL1	endothelial cell
Stomach-Epithelial tissue-Endothelial cell-CCL21	Stomach	Epithelial tissue	Endothelial cell	CCL21	endothelial cell
Stomach-Epithelial tissue-Endothelial cell-IGFBP7	Stomach	Epithelial tissue	Endothelial cell	IGFBP7	endothelial cell
Stomach-Epithelial tissue-Endothelial cell-FLT1	Stomach	Epithelial tissue	Endothelial cell	FLT1	endothelial cell
Testis-Epithelial tissue-Endothelial cell-CD34	Testis	Epithelial tissue	Endothelial cell	CD34	endothelial cell
Testis-Epithelial tissue-Endothelial cell-SOX18 PECAM1 CD34	Testis	Epithelial tissue	Endothelial cell	SOX18 PECAM1 CD34	endothelial cell
Thyroid-Epithelial tissue-Endothelial cell-TM4SF1	Thyroid	Epithelial tissue	Endothelial cell	TM4SF1	endothelial cell
Uterinetube-Epithelial tissue-Endothelial cell-MMRN1 LYVE1	Uterinetube	Epithelial tissue	Endothelial cell	MMRN1 LYVE1	endothelial cell
Uterinetube-Epithelial tissue-Endothelial cell-SELE	Uterinetube	Epithelial tissue	Endothelial cell	SELE	endothelial cell
Uterus-Epithelial tissue-Endothelial cell-SELE	Uterus	Epithelial tissue	Endothelial cell	SELE	endothelial cell
Vessel-Epithelial tissue-Endothelial cell-ACKR1 VWF	Vessel	Epithelial tissue	Endothelial cell	ACKR1 VWF	endothelial cell
Vessel-Epithelial tissue-Endothelial cell-ACKR1 SELE	Vessel	Epithelial tissue	Endothelial cell	ACKR1 SELE	endothelial cell
Rectum-Nerve tissue-Enteric glial cell-PLP1	Rectum	Nerve tissue	Enteric glial cell	PLP1	enteric neuron
Colon-Epithelial tissue-Enterocyte-FABP1	Colon	Epithelial tissue	Enterocyte	FABP1	enterocyte
Colon-Epithelial tissue-Enterocyte-MT-CO3	Colon	Epithelial tissue	Enterocyte	MT-CO3	enterocyte
Colon-Epithelial tissue-Enterocyte-RN7SK	Colon	Epithelial tissue	Enterocyte	RN7SK	enterocyte
Colon-Epithelial tissue-Enterocyte-CA4	Colon	Epithelial tissue	Enterocyte	CA4	enterocyte
Colon-Epithelial tissue-Enterocyte-AQP8 SLC26A3	Colon	Epithelial tissue	Enterocyte	AQP8 SLC26A3	enterocyte
Colon-Epithelial tissue-Enterocyte-RNF186	Colon	Epithelial tissue	Enterocyte	RNF186	enterocyte
Colon-Epithelial tissue-Enterocyte-BEST4	Colon	Epithelial tissue	Enterocyte	BEST4	enterocyte
Duodenum-Epithelial tissue-Enterocyte-ALDOB	Duodenum	Epithelial tissue	Enterocyte	ALDOB	enterocyte
Duodenum-Epithelial tissue-Enterocyte-BEST4	Duodenum	Epithelial tissue	Enterocyte	BEST4	enterocyte
Ileum-Epithelial tissue-Enterocyte-GUCA2A	Ileum	Epithelial tissue	Enterocyte	GUCA2A	enterocyte
Intestine-Epithelial tissue-Enterocyte-RPS18	Intestine	Epithelial tissue	Enterocyte	RPS18	enterocyte
Intestine-Epithelial tissue-Enterocyte-FABP1	Intestine	Epithelial tissue	Enterocyte	FABP1	enterocyte
Intestine-Epithelial tissue-Enterocyte-RIMBP2	Intestine	Epithelial tissue	Enterocyte	RIMBP2	enterocyte
Intestine-Epithelial tissue-Enterocyte-GUCA2A	Intestine	Epithelial tissue	Enterocyte	GUCA2A	enterocyte
Intestine-Epithelial tissue-Enterocyte-AGR2	Intestine	Epithelial tissue	Enterocyte	AGR2	enterocyte
Intestine-Epithelial tissue-Enterocyte-PMEL	Intestine	Epithelial tissue	Enterocyte	PMEL	enterocyte
Intestine-Epithelial tissue-Enterocyte-APOA1	Intestine	Epithelial tissue	Enterocyte	APOA1	enterocyte
Intestine-Epithelial tissue-Enterocyte-RAMP2	Intestine	Epithelial tissue	Enterocyte	RAMP2	enterocyte
Intestine-Epithelial tissue-Enterocyte-LGALS1	Intestine	Epithelial tissue	Enterocyte	LGALS1	enterocyte
Intestine-Epithelial tissue-Enterocyte-CXCL14	Intestine	Epithelial tissue	Enterocyte	CXCL14	enterocyte
Intestine-Epithelial tissue-Enterocyte-CYBRD1	Intestine	Epithelial tissue	Enterocyte	CYBRD1	enterocyte
Jejunum-Epithelial tissue-Enterocyte-APOA1	Jejunum	Epithelial tissue	Enterocyte	APOA1	enterocyte
Jejunum-Epithelial tissue-Enterocyte-DMBT1	Jejunum	Epithelial tissue	Enterocyte	DMBT1	enterocyte
Jejunum-Epithelial tissue-Enterocyte-BEST4	Jejunum	Epithelial tissue	Enterocyte	BEST4	enterocyte
Rectum-Epithelial tissue-Enterocyte-RN7SK	Rectum	Epithelial tissue	Enterocyte	RN7SK	enterocyte
Rectum-Epithelial tissue-Enterocyte-CA7	Rectum	Epithelial tissue	Enterocyte	CA7	enterocyte
Rectum-Epithelial tissue-Enterocyte-SLC26A3	Rectum	Epithelial tissue	Enterocyte	SLC26A3	enterocyte
Stomach-Epithelial tissue-Enterocyte-AGR3	Stomach	Epithelial tissue	Enterocyte	AGR3	enterocyte
Colon-Epithelial tissue-Enterocyte progenitor-TXN	Colon	Epithelial tissue	Enterocyte progenitor	TXN	enterocyte
Colon-Epithelial tissue-Enterocyte progenitor-EPCAM	Colon	Epithelial tissue	Enterocyte progenitor	EPCAM	enterocyte
Duodenum-Epithelial tissue-Enterocyte progenitor-DMBT1	Duodenum	Epithelial tissue	Enterocyte progenitor	DMBT1	enterocyte
Ileum-Epithelial tissue-Enterocyte progenitor-CPB1	Ileum	Epithelial tissue	Enterocyte progenitor	CPB1	enterocyte
Intestine-Epithelial tissue-Enterocyte progenitor-APOA1	Intestine	Epithelial tissue	Enterocyte progenitor	APOA1	enterocyte
Intestine-Epithelial tissue-Enterocyte progenitor-TPT1	Intestine	Epithelial tissue	Enterocyte progenitor	TPT1	enterocyte
Intestine-Epithelial tissue-Enterocyte progenitor-TSPAN8	Intestine	Epithelial tissue	Enterocyte progenitor	TSPAN8	enterocyte
Intestine-Epithelial tissue-Enterocyte progenitor-APOC3	Intestine	Epithelial tissue	Enterocyte progenitor	APOC3	enterocyte
Intestine-Epithelial tissue-Enterocyte progenitor-GPX2	Intestine	Epithelial tissue	Enterocyte progenitor	GPX2	enterocyte
Intestine-Epithelial tissue-Enteroendocrine cell-CHGB	Intestine	Epithelial tissue	Enteroendocrine cell	CHGB	enteroendocrine cell
Blood-Connective tissue-Eosinophilic granulocyte-CLC	Blood	Connective tissue	Eosinophilic granulocyte	CLC	eosinophil
Brain-Nerve tissue-Ependymal cell-TTR	Brain	Nerve tissue	Ependymal cell	TTR	ependymal cell
Colon-Epithelial tissue-Epithelial cell-SELENBP1	Colon	Epithelial tissue	Epithelial cell	SELENBP1	epithelial cell
Gallbladder-Epithelial tissue-Epithelial cell-REG1A	Gallbladder	Epithelial tissue	Epithelial cell	REG1A	epithelial cell
Gallbladder-Epithelial tissue-Epithelial cell-TM4SF4	Gallbladder	Epithelial tissue	Epithelial cell	TM4SF4	epithelial cell
Kidney-Epithelial tissue-Epithelial cell-NUPR1	Kidney	Epithelial tissue	Epithelial cell	NUPR1	epithelial cell
Kidney-Epithelial tissue-Epithelial cell-AQP1	Kidney	Epithelial tissue	Epithelial cell	AQP1	epithelial cell
Kidney-Epithelial tissue-Epithelial cell-REG1A	Kidney	Epithelial tissue	Epithelial cell	REG1A	epithelial cell
Liver-Epithelial tissue-Epithelial cell-DEFB1	Liver	Epithelial tissue	Epithelial cell	DEFB1	epithelial cell
Liver-Epithelial tissue-Epithelial cell-KRT8	Liver	Epithelial tissue	Epithelial cell	KRT8	epithelial cell
Lung-Epithelial tissue-Epithelial cell-KRT6A KRT16	Lung	Epithelial tissue	Epithelial cell	KRT6A KRT16	epithelial cell of lung
Oesophagus-Epithelial tissue-Epithelial cell-AQP3	Oesophagus	Epithelial tissue	Epithelial cell	AQP3	epithelial cell
Oesophagus-Epithelial tissue-Epithelial cell-KRT13	Oesophagus	Epithelial tissue	Epithelial cell	KRT13	epithelial cell
Oesophagus-Epithelial tissue-Epithelial cell-IFI27	Oesophagus	Epithelial tissue	Epithelial cell	IFI27	epithelial cell
Oesophagus-Epithelial tissue-Epithelial cell-KRT15	Oesophagus	Epithelial tissue	Epithelial cell	KRT15	epithelial cell
Oesophagus-Epithelial tissue-Epithelial cell-HBEGF CXCL8	Oesophagus	Epithelial tissue	Epithelial cell	HBEGF CXCL8	epithelial cell
Ovary-Epithelial tissue-Epithelial cell-KRT18	Ovary	Epithelial tissue	Epithelial cell	KRT18	epithelial cell
Placenta-Epithelial tissue-Epithelial cell-KRT8 KRT19 KRT18	Placenta	Epithelial tissue	Epithelial cell	KRT8 KRT19 KRT18	epithelial cell
Prostate-Epithelial tissue-Epithelial cell-ID1	Prostate	Epithelial tissue	Epithelial cell	ID1	epithelial cell
Prostate-Epithelial tissue-Epithelial cell-KRT19	Prostate	Epithelial tissue	Epithelial cell	KRT19	epithelial cell
Prostate-Epithelial tissue-Epithelial cell-FOS	Prostate	Epithelial tissue	Epithelial cell	FOS	epithelial cell
Prostate-Epithelial tissue-Epithelial cell-EFNA1	Prostate	Epithelial tissue	Epithelial cell	EFNA1	epithelial cell
Stomach-Epithelial tissue-Epithelial cell-TM4SF1	Stomach	Epithelial tissue	Epithelial cell	TM4SF1	epithelial cell
Stomach-Epithelial tissue-Epithelial cell-LTF	Stomach	Epithelial tissue	Epithelial cell	LTF	epithelial cell
Stomach-Epithelial tissue-Epithelial cell-AGR2	Stomach	Epithelial tissue	Epithelial cell	AGR2	epithelial cell
Stomach-Epithelial tissue-Epithelial cell-FABP1	Stomach	Epithelial tissue	Epithelial cell	FABP1	epithelial cell
Uterinetube-Epithelial tissue-Epithelial cell-KRT18 OVGP1	Uterinetube	Epithelial tissue	Epithelial cell	KRT18 OVGP1	epithelial cell
Uterinetube-Epithelial tissue-Epithelial cell-OVGP1 CRISP3 KRT18	Uterinetube	Epithelial tissue	Epithelial cell	OVGP1 CRISP3 KRT18	epithelial cell
Uterinetube-Epithelial tissue-Epithelial cell-SCGB1D4 AGR3	Uterinetube	Epithelial tissue	Epithelial cell	SCGB1D4 AGR3	epithelial cell
Uterus-Epithelial tissue-Epithelial cell-KRT6A KRT13	Uterus	Epithelial tissue	Epithelial cell	KRT6A KRT13	epithelial cell
Uterus-Epithelial tissue-Epithelial cell-KRT8 KRT18	Uterus	Epithelial tissue	Epithelial cell	KRT8 KRT18	epithelial cell
Ovary-Epithelial tissue-Epithelial progenitor cell-NPY	Ovary	Epithelial tissue	Epithelial progenitor cell	NPY	NA
Blood-Connective tissue-Erythrocyte-AHSP	Blood	Connective tissue	Erythrocyte	AHSP	erythrocyte
Blood-Connective tissue-Erythrocyte-HBB HBA1	Blood	Connective tissue	Erythrocyte	HBB HBA1	erythrocyte
Blood-Connective tissue-Erythrocyte-LMO4	Blood	Connective tissue	Erythrocyte	LMO4	erythrocyte
Bone marrow-Connective tissue-Erythrocyte-AHSP	Bone marrow	Connective tissue	Erythrocyte	AHSP	erythrocyte
Brain-Connective tissue-Erythrocyte-HBA1 HBA2	Brain	Connective tissue	Erythrocyte	HBA1 HBA2	erythrocyte
Brain-Connective tissue-Erythrocyte-HBE1	Brain	Connective tissue	Erythrocyte	HBE1	erythrocyte
Eye-Connective tissue-Erythrocyte-HBA1	Eye	Connective tissue	Erythrocyte	HBA1	erythrocyte
Heart-Connective tissue-Erythrocyte-HBA1 HBG2	Heart	Connective tissue	Erythrocyte	HBA1 HBG2	erythrocyte
Heart-Connective tissue-Erythrocyte-GYPB PLIN2	Heart	Connective tissue	Erythrocyte	GYPB PLIN2	erythrocyte
Heart-Connective tissue-Erythrocyte-GYPB	Heart	Connective tissue	Erythrocyte	GYPB	erythrocyte
Intestine-Connective tissue-Erythrocyte-HBA1	Intestine	Connective tissue	Erythrocyte	HBA1	erythrocyte
Intestine-Connective tissue-Erythrocyte-GC	Intestine	Connective tissue	Erythrocyte	GC	erythrocyte
Intestine-Connective tissue-Erythrocyte-RPS18	Intestine	Connective tissue	Erythrocyte	RPS18	erythrocyte
Kidney-Connective tissue-Erythrocyte-HBG1	Kidney	Connective tissue	Erythrocyte	HBG1	erythrocyte
Kidney-Connective tissue-Erythrocyte-HBG2	Kidney	Connective tissue	Erythrocyte	HBG2	erythrocyte
Kidney-Connective tissue-Erythrocyte-HBB	Kidney	Connective tissue	Erythrocyte	HBB	erythrocyte
Liver-Connective tissue-Erythrocyte-BLVRB	Liver	Connective tissue	Erythrocyte	BLVRB	erythrocyte
Muscle-Connective tissue-Erythrocyte-HBG2	Muscle	Connective tissue	Erythrocyte	HBG2	erythrocyte
Ovary-Connective tissue-Erythrocyte-HBB	Ovary	Connective tissue	Erythrocyte	HBB	erythrocyte
Pancreas-Connective tissue-Erythrocyte-HBG2 HBA1	Pancreas	Connective tissue	Erythrocyte	HBG2 HBA1	erythrocyte
Pancreas-Connective tissue-Erythrocyte-HBA1 AHSP	Pancreas	Connective tissue	Erythrocyte	HBA1 AHSP	erythrocyte
Pancreas-Connective tissue-Erythrocyte-UBE2C TOP2A	Pancreas	Connective tissue	Erythrocyte	UBE2C TOP2A	erythrocyte
Pancreas-Connective tissue-Erythrocyte-HBG1	Pancreas	Connective tissue	Erythrocyte	HBG1	erythrocyte
Placenta-Connective tissue-Erythrocyte-HBG2 AHSP	Placenta	Connective tissue	Erythrocyte	HBG2 AHSP	erythrocyte
Rib-Connective tissue-Erythrocyte-HBA1 HBA2	Rib	Connective tissue	Erythrocyte	HBA1 HBA2	erythrocyte
Rib-Connective tissue-Erythrocyte-ALAS2	Rib	Connective tissue	Erythrocyte	ALAS2	erythrocyte
Skin-Connective tissue-Erythrocyte-AHSP	Skin	Connective tissue	Erythrocyte	AHSP	erythrocyte
Skin-Connective tissue-Erythrocyte-HBB	Skin	Connective tissue	Erythrocyte	HBB	erythrocyte
Spinal cord-Connective tissue-Erythrocyte-HBA1	Spinal cord	Connective tissue	Erythrocyte	HBA1	erythrocyte
Spleen-Connective tissue-Erythrocyte-AHSP	Spleen	Connective tissue	Erythrocyte	AHSP	erythrocyte
Stomach-Connective tissue-Erythrocyte-HBB	Stomach	Connective tissue	Erythrocyte	HBB	erythrocyte
Testis-Connective tissue-Erythrocyte-HBA1 HBG2 HBA2	Testis	Connective tissue	Erythrocyte	HBA1 HBG2 HBA2	erythrocyte
Thymus-Connective tissue-Erythrocyte-AHSP	Thymus	Connective tissue	Erythrocyte	AHSP	erythrocyte
Kidney-Connective tissue-Erythroid progenitor cell-CHGB	Kidney	Connective tissue	Erythroid progenitor cell	CHGB	erythroid progenitor cell
Spinal cord-Connective tissue-Erythroid progenitor cell-NPM1	Spinal cord	Connective tissue	Erythroid progenitor cell	NPM1	erythroid progenitor cell
Brain-Nerve tissue-Excitatory neuron-BTNL9	Brain	Nerve tissue	Excitatory neuron	BTNL9	excitatory neuron
Brain-Nerve tissue-Excitatory neuron-CAMK2A	Brain	Nerve tissue	Excitatory neuron	CAMK2A	excitatory neuron
Brain-Nerve tissue-Excitatory neuron-FEZF2	Brain	Nerve tissue	Excitatory neuron	FEZF2	excitatory neuron
Brain-Nerve tissue-Excitatory neuron-GRM5	Brain	Nerve tissue	Excitatory neuron	GRM5	excitatory neuron
Brain-Nerve tissue-Excitatory neuron-HTR2C	Brain	Nerve tissue	Excitatory neuron	HTR2C	excitatory neuron
Brain-Nerve tissue-Excitatory neuron-NEUROD1	Brain	Nerve tissue	Excitatory neuron	NEUROD1	excitatory neuron
Brain-Nerve tissue-Excitatory neuron-NEUROD2	Brain	Nerve tissue	Excitatory neuron	NEUROD2	excitatory neuron
Brain-Nerve tissue-Excitatory neuron-NEUROD6	Brain	Nerve tissue	Excitatory neuron	NEUROD6	excitatory neuron
Brain-Nerve tissue-Excitatory neuron-PRKCG	Brain	Nerve tissue	Excitatory neuron	PRKCG	excitatory neuron
Brain-Nerve tissue-Excitatory neuron-PTK2B	Brain	Nerve tissue	Excitatory neuron	PTK2B	excitatory neuron
Brain-Nerve tissue-Excitatory neuron-PVALB	Brain	Nerve tissue	Excitatory neuron	PVALB	excitatory neuron
Brain-Nerve tissue-Excitatory neuron-SLC17A6	Brain	Nerve tissue	Excitatory neuron	SLC17A6	excitatory neuron
Brain-Nerve tissue-Excitatory neuron-SLC17A7	Brain	Nerve tissue	Excitatory neuron	SLC17A7	excitatory neuron
Brain-Nerve tissue-Excitatory neuron-THEMIS	Brain	Nerve tissue	Excitatory neuron	THEMIS	excitatory neuron
Pancreas-Epithelial tissue-Exocrine cell-REG3A	Pancreas	Epithelial tissue	Exocrine cell	REG3A	exocrine cell
Testis-Connective tissue-Fasciculata cell-INSL3	Testis	Connective tissue	Fasciculata cell	INSL3	NA
Muscle-Muscle tissue-Fast skeletal muscle cell-SLN	Muscle	Muscle tissue	Fast skeletal muscle cell	SLN	cell of skeletal muscle
Adipose-Connective tissue-Fibroblast-DCN	Adipose	Connective tissue	Fibroblast	DCN	fibroblast
Colon-Connective tissue-Fibroblast-CXCL14	Colon	Connective tissue	Fibroblast	CXCL14	fibroblast
Colon-Connective tissue-Fibroblast-DCN	Colon	Connective tissue	Fibroblast	DCN	fibroblast
Colon-Connective tissue-Fibroblast-LUM SCARA5	Colon	Connective tissue	Fibroblast	LUM SCARA5	fibroblast
Colon-Connective tissue-Fibroblast-MFAP5	Colon	Connective tissue	Fibroblast	MFAP5	fibroblast
Colon-Connective tissue-Fibroblast-RARRES2	Colon	Connective tissue	Fibroblast	RARRES2	fibroblast
Duodenum-Connective tissue-Fibroblast-DCN	Duodenum	Connective tissue	Fibroblast	DCN	fibroblast
Eye-Connective tissue-Fibroblast-DCN	Eye	Connective tissue	Fibroblast	DCN	fibroblast
Eye-Connective tissue-Fibroblast-IGF2	Eye	Connective tissue	Fibroblast	IGF2	fibroblast
Gallbladder-Connective tissue-Fibroblast-CCDC80	Gallbladder	Connective tissue	Fibroblast	CCDC80	fibroblast
Ileum-Connective tissue-Fibroblast-LUM	Ileum	Connective tissue	Fibroblast	LUM	fibroblast
Intestine-Connective tissue-Fibroblast-LUM	Intestine	Connective tissue	Fibroblast	LUM	fibroblast
Intestine-Connective tissue-Fibroblast-DCN	Intestine	Connective tissue	Fibroblast	DCN	fibroblast
Intestine-Connective tissue-Fibroblast-FNDC1	Intestine	Connective tissue	Fibroblast	FNDC1	fibroblast
Intestine-Connective tissue-Fibroblast-POSTN	Intestine	Connective tissue	Fibroblast	POSTN	fibroblast
Intestine-Connective tissue-Fibroblast-PTTG1	Intestine	Connective tissue	Fibroblast	PTTG1	fibroblast
Intestine-Connective tissue-Fibroblast-CHGA	Intestine	Connective tissue	Fibroblast	CHGA	fibroblast
Jejunum-Connective tissue-Fibroblast-LUM	Jejunum	Connective tissue	Fibroblast	LUM	fibroblast
Kidney-Connective tissue-Fibroblast-COL1A2	Kidney	Connective tissue	Fibroblast	COL1A2	fibroblast
Kidney-Connective tissue-Fibroblast-LUM	Kidney	Connective tissue	Fibroblast	LUM	fibroblast
Muscle-Connective tissue-Fibroblast-DCN	Muscle	Connective tissue	Fibroblast	DCN	fibroblast
Muscle-Connective tissue-Fibroblast-DCN ACTA2	Muscle	Connective tissue	Fibroblast	DCN ACTA2	fibroblast
Muscle-Connective tissue-Fibroblast-COL1A1	Muscle	Connective tissue	Fibroblast	COL1A1	fibroblast
Ovary-Connective tissue-Fibroblast-DCN	Ovary	Connective tissue	Fibroblast	DCN	fibroblast
Pancreas-Connective tissue-Fibroblast-DCN	Pancreas	Connective tissue	Fibroblast	DCN	fibroblast
Pancreas-Connective tissue-Fibroblast-TAGLN SPARC	Pancreas	Connective tissue	Fibroblast	TAGLN SPARC	fibroblast
Pancreas-Connective tissue-Fibroblast-COL3A1	Pancreas	Connective tissue	Fibroblast	COL3A1	fibroblast
Pancreas-Connective tissue-Fibroblast-FDCSP CCL2	Pancreas	Connective tissue	Fibroblast	FDCSP CCL2	fibroblast
Pancreas-Connective tissue-Fibroblast-COL3A1 COL1A2	Pancreas	Connective tissue	Fibroblast	COL3A1 COL1A2	fibroblast
Pancreas-Connective tissue-Fibroblast-SEMA3D PARM1	Pancreas	Connective tissue	Fibroblast	SEMA3D PARM1	fibroblast
Rib-Connective tissue-Fibroblast-COL1A1 COL3A1	Rib	Connective tissue	Fibroblast	COL1A1 COL3A1	fibroblast
Skin-Connective tissue-Fibroblast-LUM	Skin	Connective tissue	Fibroblast	LUM	fibroblast
Skin-Connective tissue-Fibroblast-SFRP4	Skin	Connective tissue	Fibroblast	SFRP4	fibroblast
Spinal cord-Connective tissue-Fibroblast-DCN	Spinal cord	Connective tissue	Fibroblast	DCN	fibroblast
Stomach-Connective tissue-Fibroblast-LUM	Stomach	Connective tissue	Fibroblast	LUM	fibroblast
Stomach-Connective tissue-Fibroblast-COL1A2	Stomach	Connective tissue	Fibroblast	COL1A2	fibroblast
Stomach-Connective tissue-Fibroblast-FBLN1	Stomach	Connective tissue	Fibroblast	FBLN1	fibroblast
Testis-Connective tissue-Fibroblast-DCN COL1A1 COL1A2	Testis	Connective tissue	Fibroblast	DCN COL1A1 COL1A2	fibroblast
Testis-Connective tissue-Fibroblast-TM4SF1 MGP SULT1E1	Testis	Connective tissue	Fibroblast	TM4SF1 MGP SULT1E1	fibroblast
Thyroid-Connective tissue-Fibroblast-GSN	Thyroid	Connective tissue	Fibroblast	GSN	fibroblast
Thyroid-Connective tissue-Fibroblast-DCN	Thyroid	Connective tissue	Fibroblast	DCN	fibroblast
Uterinetube-Connective tissue-Fibroblast-DCN FBLN1	Uterinetube	Connective tissue	Fibroblast	DCN FBLN1	fibroblast
Bronchi-Connective tissue-Fibrocyte-DCN LUM	Bronchi	Connective tissue	Fibrocyte	DCN LUM	fibroblast
Heart-Connective tissue-Fibrocyte-SLN COL1A1	Heart	Connective tissue	Fibrocyte	SLN COL1A1	fibroblast
Heart-Connective tissue-Fibrocyte-RPL34 RPL7	Heart	Connective tissue	Fibrocyte	RPL34 RPL7	fibroblast
Heart-Connective tissue-Fibrocyte-PENK SLN	Heart	Connective tissue	Fibrocyte	PENK SLN	fibroblast
Heart-Connective tissue-Fibrocyte-H2AZ1 NUSAP1	Heart	Connective tissue	Fibrocyte	H2AZ1 NUSAP1	fibroblast
Heart-Connective tissue-Fibrocyte-DCN LUM	Heart	Connective tissue	Fibrocyte	DCN LUM	fibroblast
Heart-Connective tissue-Fibrocyte-DCN APOD	Heart	Connective tissue	Fibrocyte	DCN APOD	fibroblast
Heart-Connective tissue-Fibrocyte-DCN	Heart	Connective tissue	Fibrocyte	DCN	fibroblast
Heart-Connective tissue-Fibrocyte-COL1A2 OGN	Heart	Connective tissue	Fibrocyte	COL1A2 OGN	fibroblast
Heart-Connective tissue-Fibrocyte-CLU	Heart	Connective tissue	Fibrocyte	CLU	fibroblast
Heart-Connective tissue-Fibrocyte-CFH	Heart	Connective tissue	Fibrocyte	CFH	fibroblast
Heart-Connective tissue-Fibrocyte-CDK1 TOP2A	Heart	Connective tissue	Fibrocyte	CDK1 TOP2A	fibroblast
Lung-Connective tissue-Fibrocyte-DCN LUM	Lung	Connective tissue	Fibrocyte	DCN LUM	fibroblast
Lung-Connective tissue-Fibrocyte-DCN COL1A2	Lung	Connective tissue	Fibrocyte	DCN COL1A2	fibroblast
Lung-Connective tissue-Fibrocyte-COL1A2	Lung	Connective tissue	Fibrocyte	COL1A2	fibroblast
Pleura-Connective tissue-Fibrocyte-LUM MMP2	Pleura	Connective tissue	Fibrocyte	LUM MMP2	fibroblast
Pleura-Connective tissue-Fibrocyte-FBLN1 COL1A2	Pleura	Connective tissue	Fibrocyte	FBLN1 COL1A2	fibroblast
Pleura-Connective tissue-Fibrocyte-DCN LUM	Pleura	Connective tissue	Fibrocyte	DCN LUM	fibroblast
Vessel-Connective tissue-Fibrocyte-LUM CXCL12	Vessel	Connective tissue	Fibrocyte	LUM CXCL12	fibroblast
Vessel-Connective tissue-Fibrocyte-FN1 AKR1C1	Vessel	Connective tissue	Fibrocyte	FN1 AKR1C1	fibroblast
Vessel-Connective tissue-Fibrocyte-DCN LUM	Vessel	Connective tissue	Fibrocyte	DCN LUM	fibroblast
Thyroid-Epithelial tissue-Follicular epithelial cell-TG	Thyroid	Epithelial tissue	Follicular epithelial cell	TG	follicular epithelial cell
Thyroid-Epithelial tissue-Follicular epithelial cell-TFF3	Thyroid	Epithelial tissue	Follicular epithelial cell	TFF3	follicular epithelial cell
Eye-Nerve tissue-Ganglion cell-GAP43	Eye	Nerve tissue	Ganglion cell	GAP43	retinal ganglion cell
Ovary-Connective tissue-Germ cell-PAGE2B	Ovary	Connective tissue	Germ cell	PAGE2B	female germ cell
Ovary-Connective tissue-Germ cell-POU5F1	Ovary	Connective tissue	Germ cell	POU5F1	female germ cell
Ovary-Connective tissue-Germ cell-TCL1A	Ovary	Connective tissue	Germ cell	TCL1A	female germ cell
Bronchi-Epithelial tissue-Goblet cell-AGR2 MUC5B	Bronchi	Epithelial tissue	Goblet cell	AGR2 MUC5B	bronchial goblet cell
Bronchi-Epithelial tissue-Goblet cell-AGR2 FCGBP	Bronchi	Epithelial tissue	Goblet cell	AGR2 FCGBP	bronchial goblet cell
Colon-Connective tissue-Goblet cell-TFF3	Colon	Connective tissue	Goblet cell	TFF3	goblet cell
Colon-Epithelial tissue-Goblet cell-MUC2	Colon	Epithelial tissue	Goblet cell	MUC2	goblet cell
Colon-Epithelial tissue-Goblet cell-ITLN1 CLCA1	Colon	Epithelial tissue	Goblet cell	ITLN1 CLCA1	goblet cell
Duodenum-Epithelial tissue-Goblet cell-AGR2	Duodenum	Epithelial tissue	Goblet cell	AGR2	goblet cell
Ileum-Epithelial tissue-Goblet cell-AGR2	Ileum	Epithelial tissue	Goblet cell	AGR2	goblet cell
Intestine-Epithelial tissue-Goblet cell-MUC2	Intestine	Epithelial tissue	Goblet cell	MUC2	goblet cell
Intestine-Epithelial tissue-Goblet cell-TPSB2	Intestine	Epithelial tissue	Goblet cell	TPSB2	goblet cell
Intestine-Epithelial tissue-Goblet cell-ARHGDIB	Intestine	Epithelial tissue	Goblet cell	ARHGDIB	goblet cell
Intestine-Epithelial tissue-Goblet cell-TFF3	Intestine	Epithelial tissue	Goblet cell	TFF3	goblet cell
Jejunum-Epithelial tissue-Goblet cell-AGR2	Jejunum	Epithelial tissue	Goblet cell	AGR2	goblet cell
Brain-Nerve tissue-Granule cell-GRM4	Brain	Nerve tissue	Granule cell	GRM4	granule cell
Intestine-Connective tissue-Granulocyte-IL1B	Intestine	Connective tissue	Granulocyte	IL1B	granulocyte
Liver-Connective tissue-Granulocyte-BPI	Liver	Connective tissue	Granulocyte	BPI	granulocyte
Stomach-Connective tissue-Granulocyte-DCN	Stomach	Connective tissue	Granulocyte	DCN	granulocyte
Liver-Connective tissue-Haematopoietic stem and progenitor cell-SPINK2	Liver	Connective tissue	Haematopoietic stem and progenitor cell	SPINK2	hematopoietic stem cell
Blood-Connective tissue-Hemopoietic stem cell-CD99	Blood	Connective tissue	Hemopoietic stem cell	CD99	hematopoietic stem cell
Blood-Connective tissue-Hemopoietic stem cell-CD99 CD74 CD24	Blood	Connective tissue	Hemopoietic stem cell	CD99 CD74 CD24	hematopoietic stem cell
Blood-Connective tissue-Hemopoietic stem cell-GAS5	Blood	Connective tissue	Hemopoietic stem cell	GAS5	hematopoietic stem cell
Blood-Connective tissue-Hemopoietic stem cell-GAS5 CD99	Blood	Connective tissue	Hemopoietic stem cell	GAS5 CD99	hematopoietic stem cell
Blood-Connective tissue-Hemopoietic stem cell-SPINK2	Blood	Connective tissue	Hemopoietic stem cell	SPINK2	hematopoietic stem cell
Bone marrow-Connective tissue-Hemopoietic stem cell-CD99 CD74 CD24	Bone marrow	Connective tissue	Hemopoietic stem cell	CD99 CD74 CD24	hematopoietic stem cell
Bone marrow-Connective tissue-Hemopoietic stem cell-SPINK2	Bone marrow	Connective tissue	Hemopoietic stem cell	SPINK2	hematopoietic stem cell
Liver-Epithelial tissue-Hepatocyte-ORM2	Liver	Epithelial tissue	Hepatocyte	ORM2	hepatocyte
Liver-Epithelial tissue-Hepatocyte-ORM1	Liver	Epithelial tissue	Hepatocyte	ORM1	hepatocyte
Liver-Epithelial tissue-Hepatocyte-ADH1B	Liver	Epithelial tissue	Hepatocyte	ADH1B	hepatocyte
Eye-Nerve tissue-Horizontal cell-ONECUT1	Eye	Nerve tissue	Horizontal cell	ONECUT1	retina horizontal cell
Rectum-Epithelial tissue-Inflamed epithelial cell-EGR1	Rectum	Epithelial tissue	Inflamed epithelial cell	EGR1	epithelial cell
Stomach-Connective tissue-Inflammatory cell-CHAC1	Stomach	Connective tissue	Inflammatory cell	CHAC1	inflammatory cell
Brain-Nerve tissue-Inhibitory neuron-CTXN3	Brain	Nerve tissue	Inhibitory neuron	CTXN3	inhibitory neuron
Brain-Nerve tissue-Inhibitory neuron-GABRG1	Brain	Nerve tissue	Inhibitory neuron	GABRG1	inhibitory neuron
Brain-Nerve tissue-Inhibitory neuron-GAD1	Brain	Nerve tissue	Inhibitory neuron	GAD1	inhibitory neuron
Brain-Nerve tissue-Inhibitory neuron-LAMP5	Brain	Nerve tissue	Inhibitory neuron	LAMP5	inhibitory neuron
Brain-Nerve tissue-Inhibitory neuron-PVALB	Brain	Nerve tissue	Inhibitory neuron	PVALB	inhibitory neuron
Brain-Nerve tissue-Inhibitory neuron-TRPC4	Brain	Nerve tissue	Inhibitory neuron	TRPC4	inhibitory neuron
Brain-Nerve tissue-Inhibitory neuron-VIP	Brain	Nerve tissue	Inhibitory neuron	VIP	inhibitory neuron
Kidney-Epithelial tissue-Intercalated cell-ATP6V1G3	Kidney	Epithelial tissue	Intercalated cell	ATP6V1G3	NA
Kidney-Epithelial tissue-Intercalated cell-FOXI1	Kidney	Epithelial tissue	Intercalated cell	FOXI1	NA
Kidney-Epithelial tissue-Intercalated cell-SLC26A4	Kidney	Epithelial tissue	Intercalated cell	SLC26A4	NA
Bronchi-Epithelial tissue-Ionocyte-FOXI1 CFTR	Bronchi	Epithelial tissue	Ionocyte	FOXI1 CFTR	NA
Skin-Epithelial tissue-Keratinocyte-KRT17	Skin	Epithelial tissue	Keratinocyte	KRT17	keratinocyte
Liver-Connective tissue-Kupffer cell-C1QB	Liver	Connective tissue	Kupffer cell	C1QB	Kupffer cell
Liver-Connective tissue-Kupffer cell-CD5L	Liver	Connective tissue	Kupffer cell	CD5L	Kupffer cell
Liver-Connective tissue-Kupffer cell-C1QC	Liver	Connective tissue	Kupffer cell	C1QC	Kupffer cell
Kidney-Epithelial tissue-Loop of henle-CXXC1	Kidney	Epithelial tissue	Loop of henle	CXXC1	kidney loop of Henle epithelial cell
Kidney-Epithelial tissue-Loop of henle-SLC12A1	Kidney	Epithelial tissue	Loop of henle	SLC12A1	kidney loop of Henle epithelial cell
Kidney-Epithelial tissue-Loop of henle-UMOD	Kidney	Epithelial tissue	Loop of henle	UMOD	kidney loop of Henle epithelial cell
Kidney-Epithelial tissue-Loop of henle-ANXA1	Kidney	Epithelial tissue	Loop of henle	ANXA1	kidney loop of Henle epithelial cell
Kidney-Epithelial tissue-Loop of henle-KNG1	Kidney	Epithelial tissue	Loop of henle	KNG1	kidney loop of Henle epithelial cell
Kidney-Epithelial tissue-Loop of henle progenitor-SLC12A1	Kidney	Epithelial tissue	Loop of henle progenitor	SLC12A1	kidney loop of Henle epithelial cell
Prostate-Epithelial tissue-Luminal cell-KRT17	Prostate	Epithelial tissue	Luminal cell	KRT17	luminal cell of prostate epithelium
Intestine-Epithelial tissue-Lymphatic endothelial cell-LYVE1	Intestine	Epithelial tissue	Lymphatic endothelial cell	LYVE1	dermis microvascular lymphatic vessel endothelial cell
Lung-Epithelial tissue-Lymphatic endothelial cell-FABP4 CCL21	Lung	Epithelial tissue	Lymphatic endothelial cell	FABP4 CCL21	endothelial cell
Lung-Epithelial tissue-Lymphatic endothelial cell-CLDN5 PROX1	Lung	Epithelial tissue	Lymphatic endothelial cell	CLDN5 PROX1	endothelial cell
Gallbladder-Connective tissue-Lymphocyte-CCL3 CCL3L3	Gallbladder	Connective tissue	Lymphocyte	CCL3 CCL3L3	lymphocyte
Heart-Connective tissue-Lymphocyte-ARHGDIB	Heart	Connective tissue	Lymphocyte	ARHGDIB	lymphocyte
Adipose-Connective tissue-Macrophage-C1QA	Adipose	Connective tissue	Macrophage	C1QA	macrophage
Adrenal gland-Connective tissue-Macrophage-C1QB	Adrenal gland	Connective tissue	Macrophage	C1QB	macrophage
Bladder-Connective tissue-Macrophage-CXCL3	Bladder	Connective tissue	Macrophage	CXCL3	macrophage
Bladder-Connective tissue-Macrophage-CD74	Bladder	Connective tissue	Macrophage	CD74	macrophage
Blood-Connective tissue-Macrophage-FCER1G CD74	Blood	Connective tissue	Macrophage	FCER1G CD74	macrophage
Blood-Connective tissue-Macrophage-FCER1G FCGR3A	Blood	Connective tissue	Macrophage	FCER1G FCGR3A	macrophage
Blood-Connective tissue-Macrophage-FCER1G FCN1	Blood	Connective tissue	Macrophage	FCER1G FCN1	macrophage
Blood-Connective tissue-Macrophage-FCGR3A FCER1G	Blood	Connective tissue	Macrophage	FCGR3A FCER1G	macrophage
Bone marrow-Connective tissue-Macrophage-FCER1G CD74	Bone marrow	Connective tissue	Macrophage	FCER1G CD74	macrophage
Bronchi-Connective tissue-Macrophage-C1QB CD83	Bronchi	Connective tissue	Macrophage	C1QB CD83	macrophage
Colon-Connective tissue-Macrophage-HLA-DRA	Colon	Connective tissue	Macrophage	HLA-DRA	macrophage
Colon-Connective tissue-Macrophage-C1QA	Colon	Connective tissue	Macrophage	C1QA	macrophage
Colon-Connective tissue-Macrophage-CCL5	Colon	Connective tissue	Macrophage	CCL5	macrophage
Duodenum-Connective tissue-Macrophage-C1QA	Duodenum	Connective tissue	Macrophage	C1QA	macrophage
Gallbladder-Connective tissue-Macrophage-CTSB	Gallbladder	Connective tissue	Macrophage	CTSB	macrophage
Gallbladder-Connective tissue-Macrophage-C1QC	Gallbladder	Connective tissue	Macrophage	C1QC	macrophage
Heart-Connective tissue-Macrophage-VSIG4	Heart	Connective tissue	Macrophage	VSIG4	macrophage
Heart-Connective tissue-Macrophage-TYROBP C1QB	Heart	Connective tissue	Macrophage	TYROBP C1QB	macrophage
Heart-Connective tissue-Macrophage-RNASE1 SELENOP	Heart	Connective tissue	Macrophage	RNASE1 SELENOP	macrophage
Heart-Connective tissue-Macrophage-HLA-DRA TOX4	Heart	Connective tissue	Macrophage	HLA-DRA TOX4	macrophage
Heart-Connective tissue-Macrophage-FCN1 SERPINA1	Heart	Connective tissue	Macrophage	FCN1 SERPINA1	macrophage
Heart-Connective tissue-Macrophage-CXXC1 APOC1	Heart	Connective tissue	Macrophage	CXXC1 APOC1	macrophage
Heart-Connective tissue-Macrophage-CD74 HLA-DPB1	Heart	Connective tissue	Macrophage	CD74 HLA-DPB1	macrophage
Heart-Connective tissue-Macrophage-CD74	Heart	Connective tissue	Macrophage	CD74	macrophage
Heart-Connective tissue-Macrophage-C1QB C1QA	Heart	Connective tissue	Macrophage	C1QB C1QA	macrophage
Heart-Connective tissue-Macrophage-AIF1	Heart	Connective tissue	Macrophage	AIF1	macrophage
Ileum-Connective tissue-Macrophage-C1QA	Ileum	Connective tissue	Macrophage	C1QA	macrophage
Intestine-Connective tissue-Macrophage-C1QA	Intestine	Connective tissue	Macrophage	C1QA	macrophage
Intestine-Connective tissue-Macrophage-HLA-DRA	Intestine	Connective tissue	Macrophage	HLA-DRA	macrophage
Intestine-Connective tissue-Macrophage-CD36	Intestine	Connective tissue	Macrophage	CD36	macrophage
Intestine-Connective tissue-Macrophage-CD163	Intestine	Connective tissue	Macrophage	CD163	macrophage
Jejunum-Connective tissue-Macrophage-C1QA	Jejunum	Connective tissue	Macrophage	C1QA	macrophage
Kidney-Connective tissue-Macrophage-APOC1	Kidney	Connective tissue	Macrophage	APOC1	macrophage
Kidney-Connective tissue-Macrophage-C1QA	Kidney	Connective tissue	Macrophage	C1QA	macrophage
Liver-Connective tissue-Macrophage-HLA-DQA1	Liver	Connective tissue	Macrophage	HLA-DQA1	macrophage
Lung-Connective tissue-Macrophage-S100A8 FCGR3A	Lung	Connective tissue	Macrophage	S100A8 FCGR3A	macrophage
Lung-Connective tissue-Macrophage-S100A8 CD14	Lung	Connective tissue	Macrophage	S100A8 CD14	macrophage
Lung-Connective tissue-Macrophage-S100A8	Lung	Connective tissue	Macrophage	S100A8	macrophage
Lung-Connective tissue-Macrophage-FCGR3A FABP4	Lung	Connective tissue	Macrophage	FCGR3A FABP4	macrophage
Lung-Connective tissue-Macrophage-FABP4 C1QB	Lung	Connective tissue	Macrophage	FABP4 C1QB	macrophage
Lung-Connective tissue-Macrophage-CD74 HLA-DRA	Lung	Connective tissue	Macrophage	CD74 HLA-DRA	macrophage
Lung-Connective tissue-Macrophage-CD14 FCGR3A	Lung	Connective tissue	Macrophage	CD14 FCGR3A	macrophage
Lung-Connective tissue-Macrophage-CD14	Lung	Connective tissue	Macrophage	CD14	macrophage
Lung-Connective tissue-Macrophage-APOC1 FCGR3A	Lung	Connective tissue	Macrophage	APOC1 FCGR3A	macrophage
Lung-Connective tissue-Macrophage-APOC1 FABP4	Lung	Connective tissue	Macrophage	APOC1 FABP4	macrophage
Lung-Connective tissue-Macrophage-APOC1 CCL18	Lung	Connective tissue	Macrophage	APOC1 CCL18	macrophage
Muscle-Connective tissue-Macrophage-HLA-DRA	Muscle	Connective tissue	Macrophage	HLA-DRA	macrophage
Ovary-Connective tissue-Macrophage-C1QB	Ovary	Connective tissue	Macrophage	C1QB	macrophage
Pancreas-Connective tissue-Macrophage-RGS1	Pancreas	Connective tissue	Macrophage	RGS1	macrophage
Pancreas-Connective tissue-Macrophage-C1QA	Pancreas	Connective tissue	Macrophage	C1QA	macrophage
Placenta-Connective tissue-Macrophage-CD14 CD74	Placenta	Connective tissue	Macrophage	CD14 CD74	macrophage
Pleura-Connective tissue-Macrophage-CD74 HLA-DRA	Pleura	Connective tissue	Macrophage	CD74 HLA-DRA	macrophage
Prostate-Connective tissue-Macrophage-FCER1G	Prostate	Connective tissue	Macrophage	FCER1G	macrophage
Prostate-Connective tissue-Macrophage-TYROBP	Prostate	Connective tissue	Macrophage	TYROBP	macrophage
Rectum-Connective tissue-Macrophage-C1QA	Rectum	Connective tissue	Macrophage	C1QA	macrophage
Skin-Connective tissue-Macrophage-CD36	Skin	Connective tissue	Macrophage	CD36	macrophage
Skin-Connective tissue-Macrophage-SPP1	Skin	Connective tissue	Macrophage	SPP1	macrophage
Spinal cord-Connective tissue-Macrophage-RNASE1	Spinal cord	Connective tissue	Macrophage	RNASE1	macrophage
Spleen-Connective tissue-Macrophage-FCGR3A FCER1G	Spleen	Connective tissue	Macrophage	FCGR3A FCER1G	macrophage
Stomach-Connective tissue-Macrophage-C1QA	Stomach	Connective tissue	Macrophage	C1QA	macrophage
Uterinetube-Connective tissue-Macrophage-IL1B CD74 CCL3	Uterinetube	Connective tissue	Macrophage	IL1B CD74 CCL3	macrophage
Uterus-Connective tissue-Macrophage-IL1A CD53	Uterus	Connective tissue	Macrophage	IL1A CD53	macrophage
Vessel-Connective tissue-Macrophage-FCGR3A C1QB	Vessel	Connective tissue	Macrophage	FCGR3A C1QB	macrophage
Vessel-Connective tissue-Macrophage-FCER1G TYROBP	Vessel	Connective tissue	Macrophage	FCER1G TYROBP	macrophage
Bladder-Connective tissue-Mast cell-CPA4	Bladder	Connective tissue	Mast cell	CPA4	mast cell
Colon-Connective tissue-Mast cell-TPSB2	Colon	Connective tissue	Mast cell	TPSB2	mast cell
Colon-Connective tissue-Mast cell-CPA4	Colon	Connective tissue	Mast cell	CPA4	mast cell
Gallbladder-Connective tissue-Mast cell-TPSAB1	Gallbladder	Connective tissue	Mast cell	TPSAB1	mast cell
Ileum-Connective tissue-Mast cell-CPA4	Ileum	Connective tissue	Mast cell	CPA4	mast cell
Intestine-Connective tissue-Mast cell-CPA4	Intestine	Connective tissue	Mast cell	CPA4	mast cell
Jejunum-Connective tissue-Mast cell-CPA4	Jejunum	Connective tissue	Mast cell	CPA4	mast cell
Kidney-Connective tissue-Mast cell-CPA4	Kidney	Connective tissue	Mast cell	CPA4	mast cell
Kidney-Connective tissue-Mast cell-TPSB2	Kidney	Connective tissue	Mast cell	TPSB2	mast cell
Liver-Connective tissue-Mast cell-CPA4	Liver	Connective tissue	Mast cell	CPA4	mast cell
Liver-Connective tissue-Mast cell-TPSB2	Liver	Connective tissue	Mast cell	TPSB2	mast cell
Lung-Connective tissue-Mast cell-TPSAB1 MS4A2	Lung	Connective tissue	Mast cell	TPSAB1 MS4A2	mast cell
Lung-Connective tissue-Mast cell-TPSAB1 CPA4	Lung	Connective tissue	Mast cell	TPSAB1 CPA4	mast cell
Lung-Connective tissue-Mast cell-CPA4 TPSAB1	Lung	Connective tissue	Mast cell	CPA4 TPSAB1	mast cell
Muscle-Connective tissue-Mast cell-TPSAB1	Muscle	Connective tissue	Mast cell	TPSAB1	mast cell
Oesophagus-Connective tissue-Mast cell-TPSB2	Oesophagus	Connective tissue	Mast cell	TPSB2	mast cell
Pancreas-Connective tissue-Mast cell-RHEX	Pancreas	Connective tissue	Mast cell	RHEX	mast cell
Rectum-Connective tissue-Mast cell-CPA4	Rectum	Connective tissue	Mast cell	CPA4	mast cell
Stomach-Connective tissue-Mast cell-TPSB2	Stomach	Connective tissue	Mast cell	TPSB2	mast cell
Stomach-Connective tissue-Mast cell-MS4A1	Stomach	Connective tissue	Mast cell	MS4A1	mast cell
Uterinetube-Connective tissue-Mast cell-TPSB2 TPSAB1 CD44	Uterinetube	Connective tissue	Mast cell	TPSB2 TPSAB1 CD44	mast cell
Vessel-Connective tissue-Mast cell-TPSAB1 CPA3	Vessel	Connective tissue	Mast cell	TPSAB1 CPA3	mast cell
Blood-Connective tissue-Megakaryocyte-GP9	Blood	Connective tissue	Megakaryocyte	GP9	megakaryocyte
Lung-Connective tissue-Megakaryocyte-ACRBP PF4	Lung	Connective tissue	Megakaryocyte	ACRBP PF4	megakaryocyte
Eye-Epithelial tissue-Melanocyte-PLP1	Eye	Epithelial tissue	Melanocyte	PLP1	retinal melanocyte
Skin-Epithelial tissue-Melanocyte-GFRA3	Skin	Epithelial tissue	Melanocyte	GFRA3	foreskin melanocyte
Skin-Epithelial tissue-Melanocyte-MLANA	Skin	Epithelial tissue	Melanocyte	MLANA	foreskin melanocyte
Skin-Epithelial tissue-Melanocyte-TYRP1	Skin	Epithelial tissue	Melanocyte	TYRP1	foreskin melanocyte
Kidney-Muscle tissue-Mesangial cell-LGALS1	Kidney	Muscle tissue	Mesangial cell	LGALS1	mesangial cell
Kidney-Connective tissue-Mesenchymal cell-TMSB15A	Kidney	Connective tissue	Mesenchymal cell	TMSB15A	mesenchymal cell
Kidney-Connective tissue-Mesenchymal cell-PANTR1	Kidney	Connective tissue	Mesenchymal cell	PANTR1	mesenchymal cell
Kidney-Connective tissue-Mesenchymal cell-DAPL1	Kidney	Connective tissue	Mesenchymal cell	DAPL1	mesenchymal cell
Lung-Connective tissue-Mesenchymal cell-UBE2C	Lung	Connective tissue	Mesenchymal cell	UBE2C	mesenchymal cell
Lung-Connective tissue-Mesenchymal cell-RPS18	Lung	Connective tissue	Mesenchymal cell	RPS18	mesenchymal cell
Lung-Connective tissue-Mesenchymal cell-MALAT1	Lung	Connective tissue	Mesenchymal cell	MALAT1	mesenchymal cell
Lung-Connective tissue-Mesenchymal cell-H4C3 UBE2C	Lung	Connective tissue	Mesenchymal cell	H4C3 UBE2C	mesenchymal cell
Lung-Connective tissue-Mesenchymal cell-H4C3	Lung	Connective tissue	Mesenchymal cell	H4C3	mesenchymal cell
Pancreas-Connective tissue-Mesenchymal cell-COL3A1 COL1A1	Pancreas	Connective tissue	Mesenchymal cell	COL3A1 COL1A1	mesenchymal cell
Skin-Connective tissue-Mesenchymal cell-SERPINE1	Skin	Connective tissue	Mesenchymal cell	SERPINE1	mesenchymal cell
Skin-Connective tissue-Mesenchymal cell-TWIST2	Skin	Connective tissue	Mesenchymal cell	TWIST2	mesenchymal cell
Testis-Connective tissue-Mesenchymal stromal cell-DCN CXCL12 DLK1	Testis	Connective tissue	Mesenchymal stromal cell	DCN CXCL12 DLK1	mesenchymal stem cell
Intestine-Epithelial tissue-Mesothelial cell-KRT18 KRT8	Intestine	Epithelial tissue	Mesothelial cell	KRT18 KRT8	mesothelial cell
Intestine-Epithelial tissue-Mesothelial cell-KRT18	Intestine	Epithelial tissue	Mesothelial cell	KRT18	mesothelial cell
Pleura-Epithelial tissue-Mesothelium-MSLN UPK3B	Pleura	Epithelial tissue	Mesothelium	MSLN UPK3B	mesothelial cell of visceral pleura
Brain-Nerve tissue-Microglia-AIF1	Brain	Nerve tissue	Microglia	AIF1	microglial cell
Brain-Nerve tissue-Microglia-AIH3 P2RY12	Brain	Nerve tissue	Microglia	AIH3 P2RY12	microglial cell
Brain-Nerve tissue-Microglia-APBB1IP	Brain	Nerve tissue	Microglia	APBB1IP	microglial cell
Brain-Nerve tissue-Microglia-C1QB	Brain	Nerve tissue	Microglia	C1QB	microglial cell
Brain-Nerve tissue-Microglia-CX3CR1	Brain	Nerve tissue	Microglia	CX3CR1	microglial cell
Brain-Nerve tissue-Microglia-PTPRC	Brain	Nerve tissue	Microglia	PTPRC	microglial cell
Eye-Nerve tissue-Microglia-AIF1	Eye	Nerve tissue	Microglia	AIF1	microglial cell
Eye-Nerve tissue-Microglia-C1QA	Eye	Nerve tissue	Microglia	C1QA	microglial cell
Eye-Nerve tissue-Microglia-HLA-DPA1	Eye	Nerve tissue	Microglia	HLA-DPA1	microglial cell
Blood-Connective tissue-Monocyte-CD14	Blood	Connective tissue	Monocyte	CD14	monocyte
Blood-Connective tissue-Monocyte-CD14 FCN1	Blood	Connective tissue	Monocyte	CD14 FCN1	monocyte
Blood-Connective tissue-Monocyte-FCN1	Blood	Connective tissue	Monocyte	FCN1	monocyte
Blood-Connective tissue-Monocyte-FCN1 CD74	Blood	Connective tissue	Monocyte	FCN1 CD74	monocyte
Blood-Connective tissue-Monocyte-FCN1 HLA-DRA	Blood	Connective tissue	Monocyte	FCN1 HLA-DRA	monocyte
Blood-Connective tissue-Monocyte-S100A9 S100A8	Blood	Connective tissue	Monocyte	S100A9 S100A8	monocyte
Bone marrow-Connective tissue-Monocyte-FCN1 HLA-DRA	Bone marrow	Connective tissue	Monocyte	FCN1 HLA-DRA	monocyte
Liver-Connective tissue-Monocyte-S100A12	Liver	Connective tissue	Monocyte	S100A12	monocyte
Liver-Connective tissue-Monocyte-VCAN	Liver	Connective tissue	Monocyte	VCAN	monocyte
Liver-Connective tissue-Monocyte-FCN1	Liver	Connective tissue	Monocyte	FCN1	monocyte
Lung-Connective tissue-Monocyte-S100A8 IL1B	Lung	Connective tissue	Monocyte	S100A8 IL1B	monocyte
Pancreas-Connective tissue-Monocyte-RPL23A RGS2	Pancreas	Connective tissue	Monocyte	RPL23A RGS2	monocyte
Ureter-Connective tissue-Monocyte-HLA-DRA1	Ureter	Connective tissue	Monocyte	HLA-DRA1	monocyte
Ureter-Connective tissue-Monocyte-FCER1G	Ureter	Connective tissue	Monocyte	FCER1G	monocyte
Spinal cord-Nerve tissue-Motor neuron-MIR9-1HG	Spinal cord	Nerve tissue	Motor neuron	MIR9-1HG	motor neuron
Eye-Nerve tissue-Muller cell-GLUL	Eye	Nerve tissue	Muller cell	GLUL	muller cell
Eye-Nerve tissue-Muller cell-RLBP1	Eye	Nerve tissue	Muller cell	RLBP1	muller cell
Stomach-Muscle tissue-Muscle cell-ACTA2	Stomach	Muscle tissue	Muscle cell	ACTA2	muscle cell
Muscle-Muscle tissue-Muscle progenitor cell-DLK1	Muscle	Muscle tissue	Muscle progenitor cell	DLK1	muscle cell
Kidney-Connective tissue-Myeloid cell-IL1B	Kidney	Connective tissue	Myeloid cell	IL1B	myeloid cell
Lung-Connective tissue-Myeloid cell-S100A8 CD14	Lung	Connective tissue	Myeloid cell	S100A8 CD14	myeloid cell
Stomach-Connective tissue-Myeloid cell-IL1B	Stomach	Connective tissue	Myeloid cell	IL1B	myeloid cell
Lung-Epithelial tissue-Myoepithelial cell-ACTA2	Lung	Epithelial tissue	Myoepithelial cell	ACTA2	myoepithelial cell
Intestine-Connective tissue-Myofibroblast-CSTA	Intestine	Connective tissue	Myofibroblast	CSTA	myofibroblast cell
Brain-Nerve tissue-Neural progenitor cell-PAX6	Brain	Nerve tissue	Neural progenitor cell	PAX6	neural progenitor cell
Prostate-Nerve tissue-Neuroendocrine cell-ACPP	Prostate	Nerve tissue	Neuroendocrine cell	ACPP	neuroendocrine cell
Kidney-Nerve tissue-Neuroglial cell-ALDH1A1	Kidney	Nerve tissue	Neuroglial cell	ALDH1A1	NA
Adrenal gland-Nerve tissue-Neuron-S100B	Adrenal gland	Nerve tissue	Neuron	S100B	neuron
Brain-Nerve tissue-Neuron-GAP43	Brain	Nerve tissue	Neuron	GAP43	neuron
Brain-Nerve tissue-Neuron-NEUROD6	Brain	Nerve tissue	Neuron	NEUROD6	neuron
Heart-Nerve tissue-Neuron-STMN2 RTN1	Heart	Nerve tissue	Neuron	STMN2 RTN1	neuron
Heart-Nerve tissue-Neuron-NRXN1	Heart	Nerve tissue	Neuron	NRXN1	neuron
Heart-Nerve tissue-Neuron-IFI27	Heart	Nerve tissue	Neuron	IFI27	neuron
Heart-Nerve tissue-Neuron-ELAVL4 LINC00682	Heart	Nerve tissue	Neuron	ELAVL4 LINC00682	neuron
Ileum-Nerve tissue-Neuron-BEX2	Ileum	Nerve tissue	Neuron	BEX2	neuron
Intestine-Nerve tissue-Neuron-STMN2	Intestine	Nerve tissue	Neuron	STMN2	neuron
Intestine-Nerve tissue-Neuron-TPM2	Intestine	Nerve tissue	Neuron	TPM2	neuron
Kidney-Nerve tissue-Neuron-STMN2	Kidney	Nerve tissue	Neuron	STMN2	neuron
Lung-Nerve tissue-Neuron-LINC00682	Lung	Nerve tissue	Neuron	LINC00682	neuron
Muscle-Nerve tissue-Neuron-C1QTNF3	Muscle	Nerve tissue	Neuron	C1QTNF3	neuron
Pancreas-Nerve tissue-Neuron-GAL	Pancreas	Nerve tissue	Neuron	GAL	neuron
Stomach-Nerve tissue-Neuron-STMN2	Stomach	Nerve tissue	Neuron	STMN2	neuron
Adrenal gland-Connective tissue-Neutrophilic granulocyte-CCL20	Adrenal gland	Connective tissue	Neutrophilic granulocyte	CCL20	neutrophil
Blood-Connective tissue-Neutrophilic granulocyte-CD177	Blood	Connective tissue	Neutrophilic granulocyte	CD177	neutrophil
Blood-Connective tissue-Neutrophilic granulocyte-CD24	Blood	Connective tissue	Neutrophilic granulocyte	CD24	neutrophil
Blood-Connective tissue-Neutrophilic granulocyte-CD24 RAC2	Blood	Connective tissue	Neutrophilic granulocyte	CD24 RAC2	neutrophil
Blood-Connective tissue-Neutrophilic granulocyte-DEFA4 MPO ELANE	Blood	Connective tissue	Neutrophilic granulocyte	DEFA4 MPO ELANE	neutrophil
Blood-Connective tissue-Neutrophilic granulocyte-ELANE MPO	Blood	Connective tissue	Neutrophilic granulocyte	ELANE MPO	neutrophil
Blood-Connective tissue-Neutrophilic granulocyte-MPO ELANE	Blood	Connective tissue	Neutrophilic granulocyte	MPO ELANE	neutrophil
Bone marrow-Connective tissue-Neutrophilic granulocyte-CD24	Bone marrow	Connective tissue	Neutrophilic granulocyte	CD24	neutrophil
Bone marrow-Connective tissue-Neutrophilic granulocyte-DEFA4 MPO ELANE	Bone marrow	Connective tissue	Neutrophilic granulocyte	DEFA4 MPO ELANE	neutrophil
Bone marrow-Connective tissue-Neutrophilic granulocyte-MPO ELANE	Bone marrow	Connective tissue	Neutrophilic granulocyte	MPO ELANE	neutrophil
Gallbladder-Connective tissue-Neutrophilic granulocyte-S100A8	Gallbladder	Connective tissue	Neutrophilic granulocyte	S100A8	neutrophil
Heart-Connective tissue-Neutrophilic granulocyte-SLC25A37	Heart	Connective tissue	Neutrophilic granulocyte	SLC25A37	neutrophil
Heart-Connective tissue-Neutrophilic granulocyte-SERPINB2 S100A12	Heart	Connective tissue	Neutrophilic granulocyte	SERPINB2 S100A12	neutrophil
Heart-Connective tissue-Neutrophilic granulocyte-SERPINB2 C5AR1	Heart	Connective tissue	Neutrophilic granulocyte	SERPINB2 C5AR1	neutrophil
Heart-Connective tissue-Neutrophilic granulocyte-FCN1 S100A8	Heart	Connective tissue	Neutrophilic granulocyte	FCN1 S100A8	neutrophil
Intestine-Connective tissue-Neutrophilic granulocyte-S100A8	Intestine	Connective tissue	Neutrophilic granulocyte	S100A8	neutrophil
Kidney-Connective tissue-Neutrophilic granulocyte-MPO	Kidney	Connective tissue	Neutrophilic granulocyte	MPO	neutrophil
Liver-Connective tissue-Neutrophilic granulocyte-MS4A3	Liver	Connective tissue	Neutrophilic granulocyte	MS4A3	neutrophil
Liver-Connective tissue-Neutrophilic granulocyte-S100A8	Liver	Connective tissue	Neutrophilic granulocyte	S100A8	neutrophil
Liver-Connective tissue-Neutrophilic granulocyte-DEFA4	Liver	Connective tissue	Neutrophilic granulocyte	DEFA4	neutrophil
Liver-Connective tissue-Neutrophilic granulocyte-FCGR3B	Liver	Connective tissue	Neutrophilic granulocyte	FCGR3B	neutrophil
Lung-Connective tissue-Neutrophilic granulocyte-S100A8 S100A9	Lung	Connective tissue	Neutrophilic granulocyte	S100A8 S100A9	neutrophil
Muscle-Connective tissue-Neutrophilic granulocyte-IL1B	Muscle	Connective tissue	Neutrophilic granulocyte	IL1B	neutrophil
Pancreas-Connective tissue-Neutrophilic granulocyte-S100A8	Pancreas	Connective tissue	Neutrophilic granulocyte	S100A8	neutrophil
Pancreas-Connective tissue-Neutrophilic granulocyte-C1QC MMP9	Pancreas	Connective tissue	Neutrophilic granulocyte	C1QC MMP9	neutrophil
Pleura-Connective tissue-Neutrophilic granulocyte-S100A8 S100A9	Pleura	Connective tissue	Neutrophilic granulocyte	S100A8 S100A9	neutrophil
Pleura-Connective tissue-Neutrophilic granulocyte-FCGR3B	Pleura	Connective tissue	Neutrophilic granulocyte	FCGR3B	neutrophil
Rib-Connective tissue-Neutrophilic granulocyte-RETN IL1B	Rib	Connective tissue	Neutrophilic granulocyte	RETN IL1B	neutrophil
Skin-Connective tissue-Neutrophilic granulocyte-CD74	Skin	Connective tissue	Neutrophilic granulocyte	CD74	neutrophil
Spinal cord-Connective tissue-Neutrophilic granulocyte-DEFA4	Spinal cord	Connective tissue	Neutrophilic granulocyte	DEFA4	neutrophil
Spinal cord-Connective tissue-Neutrophilic granulocyte-MPO	Spinal cord	Connective tissue	Neutrophilic granulocyte	MPO	neutrophil
Spleen-Connective tissue-Neutrophilic granulocyte-CD177 RAC2	Spleen	Connective tissue	Neutrophilic granulocyte	CD177 RAC2	neutrophil
Testis-Connective tissue-Neutrophilic granulocyte-FOS CYSTM1	Testis	Connective tissue	Neutrophilic granulocyte	FOS CYSTM1	neutrophil
Testis-Connective tissue-Neutrophilic granulocyte-SULT1E1 COL3A1 LGALS1	Testis	Connective tissue	Neutrophilic granulocyte	SULT1E1 COL3A1 LGALS1	neutrophil
Thymus-Connective tissue-Neutrophilic granulocyte-ELANE	Thymus	Connective tissue	Neutrophilic granulocyte	ELANE	neutrophil
Thyroid-Connective tissue-Neutrophilic granulocyte-IL1B	Thyroid	Connective tissue	Neutrophilic granulocyte	IL1B	neutrophil
Uterinetube-Connective tissue-Neutrophilic granulocyte-FCN1 S100A12	Uterinetube	Connective tissue	Neutrophilic granulocyte	FCN1 S100A12	neutrophil
Blood-Connective tissue-NK cell-NKG7	Blood	Connective tissue	NK cell	NKG7	natural killer cell
Blood-Connective tissue-NK cell-NKG7 FCER1G	Blood	Connective tissue	NK cell	NKG7 FCER1G	natural killer cell
Lung-Connective tissue-NK cell-TOP2A CDK1	Lung	Connective tissue	NK cell	TOP2A CDK1	natural killer cell
Lung-Connective tissue-NK cell-NKG7 GZMB	Lung	Connective tissue	NK cell	NKG7 GZMB	natural killer cell
Lung-Connective tissue-NK cell-NKG7 CCL5	Lung	Connective tissue	NK cell	NKG7 CCL5	natural killer cell
Lung-Connective tissue-NK cell-GZMH GNLY	Lung	Connective tissue	NK cell	GZMH GNLY	natural killer cell
Lung-Connective tissue-NK cell-GNLY GZMB	Lung	Connective tissue	NK cell	GNLY GZMB	natural killer cell
Lung-Connective tissue-NK cell-CDK1 TOP2A	Lung	Connective tissue	NK cell	CDK1 TOP2A	natural killer cell
Pancreas-Connective tissue-NK cell-NKG7	Pancreas	Connective tissue	NK cell	NKG7	natural killer cell
Pancreas-Connective tissue-NK cell-IFNG XCL2	Pancreas	Connective tissue	NK cell	IFNG XCL2	natural killer cell
Pleura-Connective tissue-NK cell-NKG7 CCL5	Pleura	Connective tissue	NK cell	NKG7 CCL5	natural killer cell
Thyroid-Connective tissue-NK cell-XCL1	Thyroid	Connective tissue	NK cell	XCL1	natural killer cell
Prostate-Connective tissue-NK T cell-MT2A GTF3C6	Prostate	Connective tissue	NK T cell	MT2A GTF3C6	mature NK T cell
Prostate-Connective tissue-NK T cell-RPS27 RGS1 RPS3	Prostate	Connective tissue	NK T cell	RPS27 RGS1 RPS3	mature NK T cell
Testis-Connective tissue-NK T cell-MT-ATP6 MT-CYB	Testis	Connective tissue	NK T cell	MT-ATP6 MT-CYB	mature NK T cell
Brain-Nerve tissue-Oligodendrocyte-MBP	Brain	Nerve tissue	Oligodendrocyte	MBP	oligodendrocyte
Brain-Nerve tissue-Oligodendrocyte-MBP OLIG1	Brain	Nerve tissue	Oligodendrocyte	MBP OLIG1	oligodendrocyte
Brain-Nerve tissue-Oligodendrocyte-MOBP	Brain	Nerve tissue	Oligodendrocyte	MOBP	oligodendrocyte
Brain-Nerve tissue-Oligodendrocyte-MTG1 MTG2	Brain	Nerve tissue	Oligodendrocyte	MTG1 MTG2	oligodendrocyte
Brain-Nerve tissue-Oligodendrocyte-OLIG1	Brain	Nerve tissue	Oligodendrocyte	OLIG1	oligodendrocyte
Brain-Nerve tissue-Oligodendrocyte-PTN	Brain	Nerve tissue	Oligodendrocyte	PTN	oligodendrocyte
Brain-Nerve tissue-Oligodendrocyte precursor cell-OLIG1	Brain	Nerve tissue	Oligodendrocyte precursor cell	OLIG1	oligodendrocyte precursor cell
Brain-Nerve tissue-Oligodendrocyte precursor cell-OLIG2	Brain	Nerve tissue	Oligodendrocyte precursor cell	OLIG2	oligodendrocyte precursor cell
Brain-Nerve tissue-Oligodendrocyte precursor cell-OLIG2 OLIG1	Brain	Nerve tissue	Oligodendrocyte precursor cell	OLIG2 OLIG1	oligodendrocyte precursor cell
Brain-Nerve tissue-Oligodendrocyte progenitor cell-PDGFRA	Brain	Nerve tissue	Oligodendrocyte progenitor cell	PDGFRA	oligodendrocyte precursor cell
Rib-Connective tissue-Osteoclast-MMP9	Rib	Connective tissue	Osteoclast	MMP9	osteoclast
Rib-Connective tissue-Osteoclast-IBSP	Rib	Connective tissue	Osteoclast	IBSP	osteoclast
Ileum-Epithelial tissue-Paneth cell-GPX2	Ileum	Epithelial tissue	Paneth cell	GPX2	paneth cell
Ileum-Epithelial tissue-Paneth cell-DEFA5	Ileum	Epithelial tissue	Paneth cell	DEFA5	paneth cell
Intestine-Epithelial tissue-Paneth cell-LYZ	Intestine	Epithelial tissue	Paneth cell	LYZ	paneth cell
Jejunum-Epithelial tissue-Paneth cell-LYZ	Jejunum	Epithelial tissue	Paneth cell	LYZ	paneth cell
Stomach-Epithelial tissue-Parietal cell-CD24	Stomach	Epithelial tissue	Parietal cell	CD24	parietal cell
Stomach-Epithelial tissue-Parietal cell-ATP4B	Stomach	Epithelial tissue	Parietal cell	ATP4B	parietal cell
Heart-Epithelial tissue-Pericyte-TM4SF18 FABP4	Heart	Epithelial tissue	Pericyte	TM4SF18 FABP4	pericyte cell
Heart-Epithelial tissue-Pericyte-EGFLAM	Heart	Epithelial tissue	Pericyte	EGFLAM	pericyte cell
Heart-Epithelial tissue-Pericyte-CLDN5 CXCR4	Heart	Epithelial tissue	Pericyte	CLDN5 CXCR4	pericyte cell
Heart-Epithelial tissue-Pericyte-ADGRL4 CLDN5	Heart	Epithelial tissue	Pericyte	ADGRL4 CLDN5	pericyte cell
Heart-Epithelial tissue-Pericyte-A2M CDH5	Heart	Epithelial tissue	Pericyte	A2M CDH5	pericyte cell
Lung-Epithelial tissue-Pericyte-PDGFRB	Lung	Epithelial tissue	Pericyte	PDGFRB	pericyte cell
Bladder-Epithelial tissue-Perineural epithelial cell-GATD3A	Bladder	Epithelial tissue	Perineural epithelial cell	GATD3A	epithelial cell
Bronchi-Epithelial tissue-Perineural epithelial cell-CXCL1 KRT19	Bronchi	Epithelial tissue	Perineural epithelial cell	CXCL1 KRT19	respiratory epithelial cell
Lung-Epithelial tissue-Perineural epithelial cell-CXCL1 KRT19	Lung	Epithelial tissue	Perineural epithelial cell	CXCL1 KRT19	epithelial cell of lung
Pleura-Epithelial tissue-Perineural epithelial cell-SLPI KRT18	Pleura	Epithelial tissue	Perineural epithelial cell	SLPI KRT18	epithelial cell
Vessel-Epithelial tissue-Perineural epithelial cell-KRT19 SLPI	Vessel	Epithelial tissue	Perineural epithelial cell	KRT19 SLPI	epithelial cell
Eye-Epithelial tissue-Pigment epithelial cell-DCT	Eye	Epithelial tissue	Pigment epithelial cell	DCT	retinal pigment epithelial cell
Eye-Epithelial tissue-Pigment epithelial cell-RPE65	Eye	Epithelial tissue	Pigment epithelial cell	RPE65	retinal pigment epithelial cell
Stomach-Epithelial tissue-Pit cell-FOXQ1	Stomach	Epithelial tissue	Pit cell	FOXQ1	NA
Stomach-Epithelial tissue-Pit cell-WFDC21P	Stomach	Epithelial tissue	Pit cell	WFDC21P	NA
Stomach-Epithelial tissue-Pit cell-TFF2	Stomach	Epithelial tissue	Pit cell	TFF2	NA
Stomach-Epithelial tissue-Pit cell-MUC6	Stomach	Epithelial tissue	Pit cell	MUC6	NA
Stomach-Epithelial tissue-Pit cell-TFF1	Stomach	Epithelial tissue	Pit cell	TFF1	NA
Adrenal gland-Connective tissue-Plasma B cell-IGHG4	Adrenal gland	Connective tissue	Plasma B cell	IGHG4	plasma cell
Blood-Connective tissue-Plasma B cell-CD38	Blood	Connective tissue	Plasma B cell	CD38	plasma cell
Blood-Connective tissue-Plasma B cell-CD79A	Blood	Connective tissue	Plasma B cell	CD79A	plasma cell
Blood-Connective tissue-Plasma B cell-CD79A CD79B	Blood	Connective tissue	Plasma B cell	CD79A CD79B	plasma cell
Blood-Connective tissue-Plasma B cell-JCHAIN	Blood	Connective tissue	Plasma B cell	JCHAIN	plasma cell
Blood-Connective tissue-Plasma B cell-JCHAIN IGKC	Blood	Connective tissue	Plasma B cell	JCHAIN IGKC	plasma cell
Bone marrow-Connective tissue-Plasma B cell-CD79A CD79B	Bone marrow	Connective tissue	Plasma B cell	CD79A CD79B	plasma cell
Bone marrow-Connective tissue-Plasma B cell-JCHAIN IGKC	Bone marrow	Connective tissue	Plasma B cell	JCHAIN IGKC	plasma cell
Colon-Connective tissue-Plasma B cell-IGKC	Colon	Connective tissue	Plasma B cell	IGKC	plasma cell
Colon-Connective tissue-Plasma B cell-IGHG1	Colon	Connective tissue	Plasma B cell	IGHG1	plasma cell
Lung-Connective tissue-Plasma B cell-CD79A CD27	Lung	Connective tissue	Plasma B cell	CD79A CD27	plasma cell
Pancreas-Connective tissue-Plasma B cell-JCHAIN GZMB	Pancreas	Connective tissue	Plasma B cell	JCHAIN GZMB	plasma cell
Rectum-Connective tissue-Plasma B cell-JCHAIN	Rectum	Connective tissue	Plasma B cell	JCHAIN	plasma cell
Spleen-Connective tissue-Plasma B cell-IGHG4	Spleen	Connective tissue	Plasma B cell	IGHG4	plasma cell
Spleen-Connective tissue-Plasma B cell-JCHAIN	Spleen	Connective tissue	Plasma B cell	JCHAIN	plasma cell
Thyroid-Connective tissue-Plasma B cell-IGHG1	Thyroid	Connective tissue	Plasma B cell	IGHG1	plasma cell
Blood-Connective tissue-Plasmacytoid dendritic cell-IRF8	Blood	Connective tissue	Plasmacytoid dendritic cell	IRF8	plasmacytoid dendritic cell
Blood-Connective tissue-Plasmacytoid dendritic cell-LILRA4	Blood	Connective tissue	Plasmacytoid dendritic cell	LILRA4	plasmacytoid dendritic cell
Kidney-Epithelial tissue-Podocyte-MAFB	Kidney	Epithelial tissue	Podocyte	MAFB	podocyte (sensu Diptera)
Kidney-Epithelial tissue-Principle cell-GATM	Kidney	Epithelial tissue	Principle cell	GATM	NA
Kidney-Epithelial tissue-Principle cell-AQP2	Kidney	Epithelial tissue	Principle cell	AQP2	NA
Brain-Nerve tissue-Progenitor cell-ASCL1	Brain	Nerve tissue	Progenitor cell	ASCL1	progenitor cell
Blood-Connective tissue-Proliferating cell-CNRIP1	Blood	Connective tissue	Proliferating cell	CNRIP1	NA
Brain-Nerve tissue-Proliferating cell-CDK1	Brain	Nerve tissue	Proliferating cell	CDK1	NA
Brain-Nerve tissue-Proliferating cell-PCLAF	Brain	Nerve tissue	Proliferating cell	PCLAF	NA
Brain-Nerve tissue-Proliferating cell-PCNA	Brain	Nerve tissue	Proliferating cell	PCNA	NA
Brain-Nerve tissue-Proliferating cell-UBE2C	Brain	Nerve tissue	Proliferating cell	UBE2C	NA
Kidney-Epithelial tissue-Proliferating cell-CCNB1	Kidney	Epithelial tissue	Proliferating cell	CCNB1	NA
Kidney-Epithelial tissue-Proliferating cell-HMGB2	Kidney	Epithelial tissue	Proliferating cell	HMGB2	NA
Skin-Epithelial tissue-Proliferating cell-TOP2A	Skin	Epithelial tissue	Proliferating cell	TOP2A	NA
Skin-Epithelial tissue-Proliferating cell-UBE2C	Skin	Epithelial tissue	Proliferating cell	UBE2C	NA
Blood-Connective tissue-Proliferating T cell-UBE2C CDK1	Blood	Connective tissue	Proliferating T cell	UBE2C CDK1	T cell
Intestine-Connective tissue-Proliferating T cell-UBE2C	Intestine	Connective tissue	Proliferating T cell	UBE2C	T cell
Liver-Connective tissue-Proliferating T cell-UBE2C	Liver	Connective tissue	Proliferating T cell	UBE2C	T cell
Muscle-Connective tissue-Proliferating T cell-UBE2C	Muscle	Connective tissue	Proliferating T cell	UBE2C	T cell
Pancreas-Connective tissue-Proliferating T cell-UBE2C	Pancreas	Connective tissue	Proliferating T cell	UBE2C	T cell
Thymus-Connective tissue-Proliferating T cell-UBE2C CDK1	Thymus	Connective tissue	Proliferating T cell	UBE2C CDK1	T cell
Thyroid-Connective tissue-Proliferating T cell-HMGB2	Thyroid	Connective tissue	Proliferating T cell	HMGB2	T cell
Kidney-Epithelial tissue-Proximal convoluted tubule-ALDOB	Kidney	Epithelial tissue	Proximal convoluted tubule	ALDOB	kidney proximal convoluted tubule epithelial cell
Kidney-Epithelial tissue-Proximal convoluted tubule-AFP	Kidney	Epithelial tissue	Proximal convoluted tubule	AFP	kidney proximal convoluted tubule epithelial cell
Kidney-Epithelial tissue-Proximal convoluted tubule-CRYAB	Kidney	Epithelial tissue	Proximal convoluted tubule	CRYAB	kidney proximal convoluted tubule epithelial cell
Kidney-Epithelial tissue-Proximal convoluted tubule progenitor-AFP	Kidney	Epithelial tissue	Proximal convoluted tubule progenitor	AFP	kidney proximal convoluted tubule epithelial cell
Lung-Epithelial tissue-Proximal progenitor cell-SCGB3A2	Lung	Epithelial tissue	Proximal progenitor cell	SCGB3A2	adult endothelial progenitor cell
Lung-Epithelial tissue-Proximal progenitor cell-KRT8 KRT19	Lung	Epithelial tissue	Proximal progenitor cell	KRT8 KRT19	adult endothelial progenitor cell
Brain-Nerve tissue-Purkinje cell-RYR1 GLCE	Brain	Nerve tissue	Purkinje cell	RYR1 GLCE	Purkinje cell
Brain-Nerve tissue-PV inhibitory neuron-PVALB	Brain	Nerve tissue	PV inhibitory neuron	PVALB	inhibitory neuron
Eye-Nerve tissue-Retinal ganglion cell-NEFL	Eye	Nerve tissue	Retinal ganglion cell	NEFL	retinal ganglion cell
Eye-Nerve tissue-Retinal ganglion cell-SNCG	Eye	Nerve tissue	Retinal ganglion cell	SNCG	retinal ganglion cell
Eye-Nerve tissue-Rod cell-PDE6A	Eye	Nerve tissue	Rod cell	PDE6A	retinal rod cell
Eye-Nerve tissue-Rod cell-RHO	Eye	Nerve tissue	Rod cell	RHO	retinal rod cell
Pancreas-Nerve tissue-Satellite cell-GAP43 LINC00682	Pancreas	Nerve tissue	Satellite cell	GAP43 LINC00682	perineuronal satellite cell
Colon-Nerve tissue-Schwann cell-APOD	Colon	Nerve tissue	Schwann cell	APOD	Schwann cell
Eye-Nerve tissue-Schwann cell-PLP1	Eye	Nerve tissue	Schwann cell	PLP1	Schwann cell
Intestine-Nerve tissue-Schwann cell-STMN1	Intestine	Nerve tissue	Schwann cell	STMN1	Schwann cell
Pancreas-Nerve tissue-Schwann cell-PLP1 PTPRZ1	Pancreas	Nerve tissue	Schwann cell	PLP1 PTPRZ1	Schwann cell
Testis-Epithelial tissue-Sertoli cell-AMH	Testis	Epithelial tissue	Sertoli cell	AMH	Sertoli cell
Muscle-Muscle tissue-Skeletal muscle cell-ACTC1	Muscle	Muscle tissue	Skeletal muscle cell	ACTC1	cell of skeletal muscle
Adrenal gland-Muscle tissue-Smooth muscle cell-TAGLN	Adrenal gland	Muscle tissue	Smooth muscle cell	TAGLN	smooth muscle cell
Bladder-Muscle tissue-Smooth muscle cell-ACTA2	Bladder	Muscle tissue	Smooth muscle cell	ACTA2	smooth muscle cell
Bronchi-Muscle tissue-Smooth muscle cell-ACTA2 MYL9	Bronchi	Muscle tissue	Smooth muscle cell	ACTA2 MYL9	smooth muscle cell
Colon-Muscle tissue-Smooth muscle cell-ACTA2	Colon	Muscle tissue	Smooth muscle cell	ACTA2	smooth muscle cell
Colon-Muscle tissue-Smooth muscle cell-OGN	Colon	Muscle tissue	Smooth muscle cell	OGN	smooth muscle cell
Gallbladder-Muscle tissue-Smooth muscle cell-TAGLN	Gallbladder	Muscle tissue	Smooth muscle cell	TAGLN	smooth muscle cell
Heart-Muscle tissue-Smooth muscle cell-TPM2 TAGLN	Heart	Muscle tissue	Smooth muscle cell	TPM2 TAGLN	smooth muscle cell
Heart-Muscle tissue-Smooth muscle cell-TAGLN ACTA2	Heart	Muscle tissue	Smooth muscle cell	TAGLN ACTA2	smooth muscle cell
Heart-Muscle tissue-Smooth muscle cell-PPP1R15A JUNB	Heart	Muscle tissue	Smooth muscle cell	PPP1R15A JUNB	smooth muscle cell
Heart-Muscle tissue-Smooth muscle cell-ACTG2 MYH11	Heart	Muscle tissue	Smooth muscle cell	ACTG2 MYH11	smooth muscle cell
Heart-Muscle tissue-Smooth muscle cell-ACTA2 TAGLN	Heart	Muscle tissue	Smooth muscle cell	ACTA2 TAGLN	smooth muscle cell
Heart-Muscle tissue-Smooth muscle cell-ACTA2 ACTG2	Heart	Muscle tissue	Smooth muscle cell	ACTA2 ACTG2	smooth muscle cell
Heart-Muscle tissue-Smooth muscle cell-ACTA2	Heart	Muscle tissue	Smooth muscle cell	ACTA2	smooth muscle cell
Ileum-Muscle tissue-Smooth muscle cell-MYL9	Ileum	Muscle tissue	Smooth muscle cell	MYL9	smooth muscle cell
Intestine-Muscle tissue-Smooth muscle cell-CNN1	Intestine	Muscle tissue	Smooth muscle cell	CNN1	smooth muscle cell
Intestine-Muscle tissue-Smooth muscle cell-COL1A2	Intestine	Muscle tissue	Smooth muscle cell	COL1A2	smooth muscle cell
Jejunum-Muscle tissue-Smooth muscle cell-MYL9	Jejunum	Muscle tissue	Smooth muscle cell	MYL9	smooth muscle cell
Kidney-Muscle tissue-Smooth muscle cell-BGN	Kidney	Muscle tissue	Smooth muscle cell	BGN	smooth muscle cell
Kidney-Muscle tissue-Smooth muscle cell-MYL9	Kidney	Muscle tissue	Smooth muscle cell	MYL9	smooth muscle cell
Liver-Muscle tissue-Smooth muscle cell-TAGLN	Liver	Muscle tissue	Smooth muscle cell	TAGLN	smooth muscle cell
Lung-Muscle tissue-Smooth muscle cell-ACTA2 MYL9	Lung	Muscle tissue	Smooth muscle cell	ACTA2 MYL9	smooth muscle cell
Muscle-Muscle tissue-Smooth muscle cell-ACTA2	Muscle	Muscle tissue	Smooth muscle cell	ACTA2	smooth muscle cell
Ovary-Muscle tissue-Smooth muscle cell-ACTA2	Ovary	Muscle tissue	Smooth muscle cell	ACTA2	smooth muscle cell
Pancreas-Muscle tissue-Smooth muscle cell-GJA4 IGFBP3	Pancreas	Muscle tissue	Smooth muscle cell	GJA4 IGFBP3	smooth muscle cell
Pancreas-Muscle tissue-Smooth muscle cell-RGS5 THBS4	Pancreas	Muscle tissue	Smooth muscle cell	RGS5 THBS4	smooth muscle cell
Pancreas-Muscle tissue-Smooth muscle cell-ACTG1 HSPB1	Pancreas	Muscle tissue	Smooth muscle cell	ACTG1 HSPB1	smooth muscle cell
Pancreas-Muscle tissue-Smooth muscle cell-RGS5	Pancreas	Muscle tissue	Smooth muscle cell	RGS5	smooth muscle cell
Prostate-Muscle tissue-Smooth muscle cell-ACTA2	Prostate	Muscle tissue	Smooth muscle cell	ACTA2	smooth muscle cell
Stomach-Muscle tissue-Smooth muscle cell-ACTA2	Stomach	Muscle tissue	Smooth muscle cell	ACTA2	smooth muscle cell
Stomach-Muscle tissue-Smooth muscle cell-MYL9	Stomach	Muscle tissue	Smooth muscle cell	MYL9	smooth muscle cell
Thyroid-Muscle tissue-Smooth muscle cell-TAGLN	Thyroid	Muscle tissue	Smooth muscle cell	TAGLN	smooth muscle cell
Thyroid-Muscle tissue-Smooth muscle cell-ACTA2	Thyroid	Muscle tissue	Smooth muscle cell	ACTA2	smooth muscle cell
Uterinetube-Muscle tissue-Smooth muscle cell-TAGLN MYL9 MYH11	Uterinetube	Muscle tissue	Smooth muscle cell	TAGLN MYL9 MYH11	uterine smooth muscle cell
Uterus-Muscle tissue-Smooth muscle cell-MYLK MYH11	Uterus	Muscle tissue	Smooth muscle cell	MYLK MYH11	uterine smooth muscle cell
Uterus-Muscle tissue-Smooth muscle cell-TAGLN MYH11	Uterus	Muscle tissue	Smooth muscle cell	TAGLN MYH11	uterine smooth muscle cell
Vessel-Muscle tissue-Smooth muscle cell-ACTA2 MYL9	Vessel	Muscle tissue	Smooth muscle cell	ACTA2 MYL9	smooth muscle cell
Testis-Epithelial tissue-Spermatogenic cell-MND1	Testis	Epithelial tissue	Spermatogenic cell	MND1	NA
Testis-Epithelial tissue-Spermatogenic cell-POU5F1 TCL1A	Testis	Epithelial tissue	Spermatogenic cell	POU5F1 TCL1A	NA
Testis-Epithelial tissue-Spermatogonial stem cell-TOP2A	Testis	Epithelial tissue	Spermatogonial stem cell	TOP2A	male germ line stem cell (sensu Vertebrata)
Testis-Epithelial tissue-Spermatogonial stem cell-POU5F1	Testis	Epithelial tissue	Spermatogonial stem cell	POU5F1	male germ line stem cell (sensu Vertebrata)
Adrenal gland-Connective tissue-Stromal cell-MGP IER2	Adrenal gland	Connective tissue	Stromal cell	MGP IER2	stromal cell
Bladder-Connective tissue-Stromal cell-LUM	Bladder	Connective tissue	Stromal cell	LUM	stromal cell
Bladder-Connective tissue-Stromal cell-DCN	Bladder	Connective tissue	Stromal cell	DCN	stromal cell
Bladder-Connective tissue-Stromal cell-CXCL14	Bladder	Connective tissue	Stromal cell	CXCL14	stromal cell
Blood-Connective tissue-Stromal cell-COL3A1 DCN	Blood	Connective tissue	Stromal cell	COL3A1 DCN	stromal cell
Colon-Connective tissue-Stromal cell-MGP	Colon	Connective tissue	Stromal cell	MGP	stromal cell
Colon-Connective tissue-Stromal cell-FBLN1	Colon	Connective tissue	Stromal cell	FBLN1	stromal cell
Colon-Connective tissue-Stromal cell-CXCL14	Colon	Connective tissue	Stromal cell	CXCL14	stromal cell
Gallbladder-Connective tissue-Stromal cell-DCN	Gallbladder	Connective tissue	Stromal cell	DCN	stromal cell
Intestine-Connective tissue-Stromal cell-COL3A1	Intestine	Connective tissue	Stromal cell	COL3A1	stromal cell
Intestine-Connective tissue-Stromal cell-CXCL14	Intestine	Connective tissue	Stromal cell	CXCL14	stromal cell
Intestine-Connective tissue-Stromal cell-LUM	Intestine	Connective tissue	Stromal cell	LUM	stromal cell
Intestine-Connective tissue-Stromal cell-FGF7	Intestine	Connective tissue	Stromal cell	FGF7	stromal cell
Intestine-Connective tissue-Stromal cell-FBN1	Intestine	Connective tissue	Stromal cell	FBN1	stromal cell
Muscle-Connective tissue-Stromal cell-LUM	Muscle	Connective tissue	Stromal cell	LUM	stromal cell
Ovary-Connective tissue-Stromal cell-DCN	Ovary	Connective tissue	Stromal cell	DCN	stromal cell of ovary
Pleura-Connective tissue-Stromal cell-CXCL14	Pleura	Connective tissue	Stromal cell	CXCL14	stromal cell
Rectum-Connective tissue-Stromal cell-FBLN1	Rectum	Connective tissue	Stromal cell	FBLN1	stromal cell
Skin-Connective tissue-Stromal cell-ACTA2	Skin	Connective tissue	Stromal cell	ACTA2	stromal cell
Stomach-Connective tissue-Stromal cell-DCN	Stomach	Connective tissue	Stromal cell	DCN	stromal cell
Stomach-Connective tissue-Stromal cell-LUM	Stomach	Connective tissue	Stromal cell	LUM	stromal cell
Thymus-Connective tissue-Stromal cell-COL1A1 DCN	Thymus	Connective tissue	Stromal cell	COL1A1 DCN	stromal cell
Thymus-Connective tissue-Stromal cell-COL3A1 DCN	Thymus	Connective tissue	Stromal cell	COL3A1 DCN	stromal cell
Thyroid-Connective tissue-Stromal cell-CCL21	Thyroid	Connective tissue	Stromal cell	CCL21	stromal cell
Ureter-Connective tissue-Stromal cell-DCN	Ureter	Connective tissue	Stromal cell	DCN	stromal cell
Uterinetube-Connective tissue-Stromal cell-DCN	Uterinetube	Connective tissue	Stromal cell	DCN	stromal cell
Uterus-Connective tissue-Stromal cell-DCN COL1A2	Uterus	Connective tissue	Stromal cell	DCN COL1A2	stromal cell
Vessel-Connective tissue-Stromal cell-CCN3 POSTN	Vessel	Connective tissue	Stromal cell	CCN3 POSTN	stromal cell
Ureter-Epithelial tissue-Superficial cell-UPK2	Ureter	Epithelial tissue	Superficial cell	UPK2	urethra urothelial cell
Spinal cord-Nerve tissue-Sympathetic neuron-NPY	Spinal cord	Nerve tissue	Sympathetic neuron	NPY	sympathetic neuron
Blood-Connective tissue-T cell-CD3D	Blood	Connective tissue	T cell	CD3D	T cell
Blood-Connective tissue-T cell-HSPE1	Blood	Connective tissue	T cell	HSPE1	T cell
Blood-Connective tissue-T cell-HSPE1 CD3D	Blood	Connective tissue	T cell	HSPE1 CD3D	T cell
Bone marrow-Connective tissue-T cell-CD3D	Bone marrow	Connective tissue	T cell	CD3D	T cell
Colon-Connective tissue-T cell-CD3D	Colon	Connective tissue	T cell	CD3D	T cell
Duodenum-Connective tissue-T cell-TRAC	Duodenum	Connective tissue	T cell	TRAC	T cell
Gallbladder-Connective tissue-T cell-CST7	Gallbladder	Connective tissue	T cell	CST7	T cell
Gallbladder-Connective tissue-T cell-IL32	Gallbladder	Connective tissue	T cell	IL32	T cell
Heart-Connective tissue-T cell-GZMA NKG7	Heart	Connective tissue	T cell	GZMA NKG7	T cell
Heart-Connective tissue-T cell-CD96	Heart	Connective tissue	T cell	CD96	T cell
Heart-Connective tissue-T cell-CCL5 CST7	Heart	Connective tissue	T cell	CCL5 CST7	T cell
Ileum-Connective tissue-T cell-TRAC	Ileum	Connective tissue	T cell	TRAC	T cell
Intestine-Connective tissue-T cell-CD3D	Intestine	Connective tissue	T cell	CD3D	T cell
Intestine-Connective tissue-T cell-VPREB1	Intestine	Connective tissue	T cell	VPREB1	T cell
Intestine-Connective tissue-T cell-NKG7	Intestine	Connective tissue	T cell	NKG7	T cell
Intestine-Connective tissue-T cell-CCL5	Intestine	Connective tissue	T cell	CCL5	T cell
Jejunum-Connective tissue-T cell-TRAC	Jejunum	Connective tissue	T cell	TRAC	T cell
Kidney-Connective tissue-T cell-TRAC	Kidney	Connective tissue	T cell	TRAC	T cell
Kidney-Connective tissue-T cell-CD3D	Kidney	Connective tissue	T cell	CD3D	T cell
Liver-Connective tissue-T cell-CCL5	Liver	Connective tissue	T cell	CCL5	T cell
Liver-Connective tissue-T cell-RPS27	Liver	Connective tissue	T cell	RPS27	T cell
Liver-Connective tissue-T cell-S100A4 XCL2	Liver	Connective tissue	T cell	S100A4 XCL2	T cell
Liver-Connective tissue-T cell-XCL1	Liver	Connective tissue	T cell	XCL1	T cell
Lung-Connective tissue-T cell-NKG7	Lung	Connective tissue	T cell	NKG7	T cell
Lung-Connective tissue-T cell-GZMB LDHB	Lung	Connective tissue	T cell	GZMB LDHB	T cell
Lung-Connective tissue-T cell-CD69	Lung	Connective tissue	T cell	CD69	T cell
Lung-Connective tissue-T cell-CD3D TRAC	Lung	Connective tissue	T cell	CD3D TRAC	T cell
Lung-Connective tissue-T cell-CD3D IL32	Lung	Connective tissue	T cell	CD3D IL32	T cell
Lung-Connective tissue-T cell-CD3D CD8A	Lung	Connective tissue	T cell	CD3D CD8A	T cell
Lung-Connective tissue-T cell-CD3D CD1C	Lung	Connective tissue	T cell	CD3D CD1C	T cell
Muscle-Connective tissue-T cell-TOP2A	Muscle	Connective tissue	T cell	TOP2A	T cell
Muscle-Connective tissue-T cell-TRAC	Muscle	Connective tissue	T cell	TRAC	T cell
Oesophagus-Connective tissue-T cell-CD3D TRAC	Oesophagus	Connective tissue	T cell	CD3D TRAC	T cell
Ovary-Connective tissue-T cell-CCL1 CCL2 CCL3	Ovary	Connective tissue	T cell	CCL1 CCL2 CCL3	T cell
Pancreas-Connective tissue-T cell-TRAC	Pancreas	Connective tissue	T cell	TRAC	T cell
Pancreas-Connective tissue-T cell-CD52 IL7R	Pancreas	Connective tissue	T cell	CD52 IL7R	T cell
Pancreas-Connective tissue-T cell-LTB	Pancreas	Connective tissue	T cell	LTB	T cell
Prostate-Connective tissue-T cell-MT-ATP6 MT-ND4	Prostate	Connective tissue	T cell	MT-ATP6 MT-ND4	T cell
Rectum-Connective tissue-T cell-IL32	Rectum	Connective tissue	T cell	IL32	T cell
Rib-Connective tissue-T cell-HMGB2 TUBA1B	Rib	Connective tissue	T cell	HMGB2 TUBA1B	T cell
Spleen-Connective tissue-T cell-CD3D	Spleen	Connective tissue	T cell	CD3D	T cell
Stomach-Connective tissue-T cell-CD3D	Stomach	Connective tissue	T cell	CD3D	T cell
Stomach-Connective tissue-T cell-KLRB1	Stomach	Connective tissue	T cell	KLRB1	T cell
Thymus-Connective tissue-T cell-CD3D	Thymus	Connective tissue	T cell	CD3D	T cell
Thymus-Connective tissue-T cell-HSPE1	Thymus	Connective tissue	T cell	HSPE1	T cell
Thymus-Connective tissue-T cell-HSPE1 CD3D	Thymus	Connective tissue	T cell	HSPE1 CD3D	T cell
Thyroid-Connective tissue-T cell-CD3D	Thyroid	Connective tissue	T cell	CD3D	T cell
Ureter-Connective tissue-T cell-RPS27	Ureter	Connective tissue	T cell	RPS27	T cell
Ureter-Connective tissue-T cell-MTATP6P1	Ureter	Connective tissue	T cell	MTATP6P1	T cell
Vessel-Connective tissue-T cell-CCL5 IL7R	Vessel	Connective tissue	T cell	CCL5 IL7R	T cell
Muscle-Muscle tissue-Tendon cell-GAS2	Muscle	Muscle tissue	Tendon cell	GAS2	tendon cell
Testis-Epithelial tissue-Tubule cell-MMP7 CD24	Testis	Epithelial tissue	Tubule cell	MMP7 CD24	kidney tubule cell
Lung-Epithelial tissue-Type I alveolar cell-EMP2 AQP4	Lung	Epithelial tissue	Type I alveolar cell	EMP2 AQP4	type I pneumocyte
Lung-Epithelial tissue-Type I alveolar cell-CAV2 AQP4	Lung	Epithelial tissue	Type I alveolar cell	CAV2 AQP4	type I pneumocyte
Lung-Epithelial tissue-Type I alveolar cell-AGER SFTPC	Lung	Epithelial tissue	Type I alveolar cell	AGER SFTPC	type I pneumocyte
Lung-Epithelial tissue-Type II alveolar cell-SLPI SFTPA1	Lung	Epithelial tissue	Type II alveolar cell	SLPI SFTPA1	type II pneumocyte
Lung-Epithelial tissue-Type II alveolar cell-SLPI	Lung	Epithelial tissue	Type II alveolar cell	SLPI	type II pneumocyte
Lung-Epithelial tissue-Type II alveolar cell-SFTPC SFTPD	Lung	Epithelial tissue	Type II alveolar cell	SFTPC SFTPD	type II pneumocyte
Lung-Epithelial tissue-Type II alveolar cell-NAPSA SFTPA2	Lung	Epithelial tissue	Type II alveolar cell	NAPSA SFTPA2	type II pneumocyte
Ureter-Epithelial tissue-Umbrella cell-SPINK1	Ureter	Epithelial tissue	Umbrella cell	SPINK1	urethra urothelial cell
Unclassified	Brain	Unclassified	Unclassified	NA	NA
Unclassified	Bronchi	Unclassified	Unclassified	NA	NA
Unclassified	Eye	Unclassified	Unclassified	NA	NA
Unclassified	Intestine	Unclassified	Unclassified	NA	NA
Unclassified	Kidney	Unclassified	Unclassified	NA	NA
Unclassified	Lung	Unclassified	Unclassified	NA	NA
Unclassified	Ovary	Unclassified	Unclassified	NA	NA
Unclassified	Placenta	Unclassified	Unclassified	NA	NA
Unclassified	Testis	Unclassified	Unclassified	NA	NA
Unclassified	Uterinetube	Unclassified	Unclassified	NA	NA
Unclassified	Uterus	Unclassified	Unclassified	NA	NA
Kidney-Epithelial tissue-Ureteric bud cell-SOX4	Kidney	Epithelial tissue	Ureteric bud cell	SOX4	NA
Kidney-Epithelial tissue-Ureteric epithelial cell-S100P	Kidney	Epithelial tissue	Ureteric epithelial cell	S100P	epithelial cell
Bladder-Epithelial tissue-Urothelial cell-S100P	Bladder	Epithelial tissue	Urothelial cell	S100P	urothelial cell
Ureter-Epithelial tissue-Urothelial cell-S100A1	Ureter	Epithelial tissue	Urothelial cell	S100A1	urothelial cell
Brain-Epithelial tissue-Vascular cell-CLDN5	Brain	Epithelial tissue	Vascular cell	CLDN5	endothelial cell of vascular tree
Heart-Epithelial tissue-Vascular endothelial cell-TMSB4X FABP4	Heart	Epithelial tissue	Vascular endothelial cell	TMSB4X FABP4	cardiac endothelial cell
Heart-Epithelial tissue-Vascular endothelial cell-TFF3 NTS	Heart	Epithelial tissue	Vascular endothelial cell	TFF3 NTS	cardiac endothelial cell
Heart-Epithelial tissue-Vascular endothelial cell-EMCN	Heart	Epithelial tissue	Vascular endothelial cell	EMCN	cardiac endothelial cell
Intestine-Epithelial tissue-Vascular endothelial cell-COL15A1	Intestine	Epithelial tissue	Vascular endothelial cell	COL15A1	colon endothelial cell
Lung-Epithelial tissue-Vascular endothelial cell-GJA5	Lung	Epithelial tissue	Vascular endothelial cell	GJA5	endothelial cell
Lung-Epithelial tissue-Vascular endothelial cell-CLDN5 IFI27	Lung	Epithelial tissue	Vascular endothelial cell	CLDN5 IFI27	endothelial cell
Lung-Epithelial tissue-Vascular endothelial cell-ACKR1 EMCN	Lung	Epithelial tissue	Vascular endothelial cell	ACKR1 EMCN	endothelial cell
Lung-Epithelial tissue-Vascular endothelial cell-ACKR1	Lung	Epithelial tissue	Vascular endothelial cell	ACKR1	endothelial cell
Eye-Epithelial tissue-Vascular epithelial cell-ESAM	Eye	Epithelial tissue	Vascular epithelial cell	ESAM	endothelial cell of vascular tree
Spinal cord-Epithelial tissue-Vascular epithelial cell-PLVAP	Spinal cord	Epithelial tissue	Vascular epithelial cell	PLVAP	endothelial cell of vascular tree
Brain-Nerve tissue-VIP inhibitory neuron-VIP	Brain	Nerve tissue	VIP inhibitory neuron	VIP	inhibitory neuron
Adrenal gland-Epithelial tissue-Zona fasciculata cell-CYP17A1	Adrenal gland	Epithelial tissue	Zona fasciculata cell	CYP17A1	type II cell of adrenal cortex
