# Supplementary material for: hECA: The cell-centric assembly of a cell atlas
Source: iScience. 2022 Apr 28;25(5):104318. doi: 10.1016/j.isci.2022.104318 (PMC9114628; doi:10.1016/j.isci.2022.104318)
Supplement: Table S5. Details of case study 1: Positive markers for T cells, related to Figure 2 [file mmc6.xlsx]

## Sheet: Sheet2
Cell type			Markers
DN
	naïve		CCR7\SELL\CD28 IL2RA_low\CD44_low\CD69_low
	NKT		CD4_low_or_int\CD8_low_or_int\NKG7\KLRB1C\GZMA\GZMB\GZMK\IFNG
CD4
	naïve		CCR7\SELL\CD28 IL2RA_low\CD44_low\CD69_low
	Memory		CD69
		Resident memory	ITGAE\CD69\SELL low\ CCR7 low\
		Effector memory	CD28\ SELL low\ CCR7 low\ CD27 low
		Central memory	CD27\SELL \CCR7 CD28
	Th1		TBX21\CCR5\CCR1\CXCR3
	Th2		IL4\IL5\IL13
	Treg		FOXP3
	Tfh		ICOS,TOX2
CD8
	naive		CCR7\SELL\CD28 IL2RA_low\CD44_low\CD69_low
	memory (CD69)
		resident memory	ITGAE\CD69\SELL low\ CCR7 low\
		effector memory	CD28\ SELL low\ CCR7 low\CD27 low
		central memory	CD27\ SELL \CCR7 CD28
	Cytotoxic CD8		PRF1\GZMA\GZMB\GZMK\NKG7***
gdT			CD4_low_or_int\CD8_low_or_int\RORC\IL17A\ITGAE\CXCR6\CCR6
