# Supplementary material for: hECA: The cell-centric assembly of a cell atlas
Source: iScience. 2022 Apr 28;25(5):104318. doi: 10.1016/j.isci.2022.104318 (PMC9114628; doi:10.1016/j.isci.2022.104318)
Supplement: Table S6. Details of case study 2: Organ and cell type table of CD19+ cells, related to Figure 3 — The number of CD19 expressed cells from each cell type and each organ. Red and blue highlights were treatment effect and side effect, respectively. [file mmc7.xlsx]

## Sheet: Table S7 CD19_pos_organ_celltyp
	Acinar cell	Amacrine cell	Astrocyte	B cell	Basal cell	Cardiomyocyte cell	Centrocyte B cell	Ciliated columnar cell	Club cell	Collecting duct	Conventional dendritic cell	Dendritic cell	Differentiated spermatogonia	Endocardial cell	Endothelial cell	Enterocyte	Epithelial cell	Erythrocyte	Excitatory neuron	Fast skeletal muscle cell	Fibroblast	Fibrocyte	Follicular epithelial cell	Germ cell	Germ cell/Theca cell	Goblet cell	Granule cell	Hemopoietic stem cell	Inflamed epithelial cell	Inhibitory neuron	Intercalated cell	Kuppfer cell	Loop of henle	Lymphocyte	Macrophage	Mast cell	Melanocyte	Mesangial cell	Mesenchymal cell	Mesenchymal stromal cell	Mesothelium	Microglia	Monocyte	Muller cell	Neural progenitor cell	Neuroglial cell	Neuron	Neutrophil	Neutrophilic granulocyte
Adrenal gland	0	0	0	0	0	0	0	0	0	0	0	0	0	0	0	0	0	0	0	0	0	0	0	0	0	0	0	0	0	0	0	0	0	0	1	0	0	0	0	0	0	0	0	0	0	0	0	0	1
Blood	0	0	0	0	0	0	17	0	0	0	2	0	0	0	0	0	0	0	0	0	0	0	0	0	0	0	0	4	0	0	0	0	0	0	1	0	0	0	0	0	0	0	12	0	0	0	0	5	0
Bone marrow	0	0	0	0	0	0	0	0	0	0	0	0	0	0	0	0	0	4	0	0	0	0	0	0	0	0	0	2	0	0	0	0	0	0	1	0	0	0	0	0	0	0	1	0	0	0	0	6	0
Brain	0	0	7	0	0	0	0	0	0	0	0	0	0	0	62	0	0	0	36	0	0	0	0	0	0	0	3	0	0	10	0	0	0	0	0	0	0	0	0	0	0	108	0	0	1	0	0	0	0
Bronchi	0	0	0	1	11	0	0	4	0	0	0	0	0	0	0	0	0	0	0	0	0	1	0	0	0	3	0	0	0	0	0	0	0	0	0	0	0	0	0	0	0	0	0	0	0	0	0	0	0
Colon	0	0	0	8	0	0	0	0	0	0	0	0	0	0	0	5	0	0	0	0	0	0	0	0	0	0	0	0	0	0	0	0	0	0	6	0	0	0	0	0	0	0	0	0	0	0	0	0	0
Eye	0	1	0	12	0	0	0	0	0	0	0	0	0	0	1	0	0	0	0	0	6	0	0	0	0	0	0	0	0	0	0	0	0	0	0	0	4	0	0	0	0	2	0	2	0	0	0	0	0
Gallbladder	0	0	0	1	0	0	0	0	0	0	0	2	0	0	0	0	0	0	0	0	0	0	0	0	0	0	0	0	0	0	0	0	0	3	1	0	0	0	0	0	0	0	0	0	0	0	0	0	1
Heart	0	0	0	0	0	62	0	0	0	0	0	0	0	16	8	0	0	2	0	0	0	23	0	0	0	0	0	0	0	0	0	0	0	13	14	0	0	0	0	0	0	0	0	0	0	0	0	0	0
Intestine	0	0	0	4	0	0	0	0	0	0	0	0	0	0	0	5	0	0	0	0	0	0	0	0	0	0	0	0	0	0	0	0	0	0	0	0	0	0	0	0	0	0	0	0	0	0	0	0	0
Kidney	0	0	0	2	0	0	0	0	0	4	0	2	0	0	1	0	1	0	0	0	2	0	0	0	0	0	0	0	0	0	1	0	1	0	0	0	0	1	4	0	0	0	0	0	0	2	0	0	0
Liver	0	0	0	34	0	0	0	0	0	0	0	2	0	0	0	0	0	9	0	0	0	0	0	0	0	0	0	0	0	0	0	1	0	0	0	0	0	0	0	0	0	0	1	0	0	0	0	0	2
Lung	0	0	0	469	0	0	0	1	2	0	0	9	0	0	0	0	0	0	0	0	0	25	0	0	0	0	0	0	0	0	0	0	0	0	25	3	0	0	1	0	0	0	20	0	0	0	0	0	0
Muscle	0	0	0	0	0	0	0	0	0	0	0	2	0	0	0	0	0	0	0	1	1	0	0	0	0	0	0	0	0	0	0	0	0	0	1	0	0	0	0	0	0	0	0	0	0	0	1	0	0
Oesophagus	0	0	0	241	0	0	0	0	0	0	0	10	0	0	7	0	11	0	0	0	0	0	0	0	0	0	0	0	0	0	0	0	0	0	0	0	0	0	0	0	0	0	0	0	0	0	0	0	0
Ovary	0	0	0	0	0	0	0	0	0	0	0	0	0	0	1	0	1	0	0	0	0	0	0	3	1	0	0	0	0	0	0	0	0	0	0	0	0	0	0	0	0	0	0	0	0	0	0	0	0
Pancreas	0	0	0	157	0	0	0	0	0	0	0	10	0	0	7	0	0	6	0	0	4	0	0	0	0	0	0	0	0	0	0	0	0	0	1	0	0	0	0	0	0	0	8	0	0	0	0	0	0
Placenta	0	0	0	0	0	0	0	0	0	0	0	0	0	0	0	0	1	0	0	0	0	0	0	0	0	0	0	0	0	0	0	0	0	0	3	0	0	0	0	0	0	0	0	0	0	0	0	0	0
Pleura	0	0	0	0	0	0	0	0	0	0	0	0	0	0	0	0	0	0	0	0	0	17	0	0	0	0	0	0	0	0	0	0	0	0	1	0	0	0	0	0	1	0	0	0	0	0	0	0	3
Rectum	0	0	0	64	0	0	0	0	0	0	0	0	0	0	0	55	0	0	0	0	0	0	0	0	0	0	0	0	1	0	0	0	0	0	0	1	0	0	0	0	0	0	0	0	0	0	0	0	0
Spinal cord	0	0	0	0	0	0	0	0	0	0	0	0	0	0	0	0	0	0	0	0	0	0	0	0	0	0	0	0	0	0	0	0	0	0	0	0	0	0	0	0	0	0	0	0	0	0	0	0	0
Spleen	0	0	0	0	0	0	2	0	0	0	0	0	0	0	0	0	0	3	0	0	0	0	0	0	0	0	0	0	0	0	0	0	0	0	9	0	0	0	0	0	0	0	0	0	0	0	0	8	0
Stomach	0	0	0	6	0	0	0	0	0	0	0	1	0	0	0	0	0	0	0	0	1	0	0	0	0	0	0	0	0	0	0	0	0	0	0	0	0	0	0	0	0	0	0	0	0	0	0	0	0
Testis	1	0	0	0	0	0	0	0	0	0	0	0	1	0	0	0	0	0	0	0	1	0	0	0	0	0	0	0	0	0	0	0	0	0	0	0	0	0	0	1	0	0	0	0	0	0	0	1	0
Thyroid	0	0	0	0	0	0	0	0	0	0	0	2	0	0	1	0	0	0	0	0	0	0	24	0	0	0	0	0	0	0	0	0	0	0	0	0	0	0	0	0	0	0	0	0	0	0	0	0	0
Uterine tube	0	0	0	1	0	0	0	0	0	0	0	0	0	0	1	0	8	0	0	0	2	0	0	0	0	0	0	0	0	0	0	0	0	0	0	0	0	0	0	0	0	0	0	0	0	0	0	1	0
Vessel	0	0	0	0	0	0	0	0	0	0	0	0	0	0	2	0	0	0	0	0	0	5	0	0	0	0	0	0	0	0	0	0	0	0	1	0	0	0	0	0	0	0	0	0	0	0	0	0	0
[truncated: 31 more columns]
