# Supplementary material for: hECA: The cell-centric assembly of a cell atlas
Source: iScience. 2022 Apr 28;25(5):104318. doi: 10.1016/j.isci.2022.104318 (PMC9114628; doi:10.1016/j.isci.2022.104318)
Supplement: Table S7. Details of case study 2: Organ and cell type table of CD22+ cells, related to Figure 3 — The number of CD22 expressed cells from each cell type and each organ. Red and blue highlights were treatment effect and side effect, respectively. [file mmc8.xlsx]

## Sheet: Table S8 CD22_pos_organ_celltyp
	Acinar cell	Astrocyte	Autonomic nervous system	B cell	Basal cell	Cardiomyocyte cell	CD8 T cell	Centrocyte B cell	Chief cell	Chondrocyte	Chromaffin cell	Ciliated columnar cell	Collecting duct	Conventional dendritic cell	Dendritic cell	Dendritic cell/Macrophage	Differentiated spermatogonia	Differentiating spermatogonia	Endocardial cell	Endothelial cell	Endothelial cell/Pericyte	Enterocyte	Epithelial cell	Epithelial progenitor cell	Erythrocyte	Erythroid cell	Excitatory neuron	Fasciculata cell	Fast skeletal muscle cell	Fibroblast	Fibrocyte	Follicular epithelial cell	Germ cell	Germ cell/Theca cell	Goblet cell	Granule cell	Granulocyte	Hemopoietic stem cell	Inhibitory neuron	Intercalated cell	Kuppfer cell	Loop of henle	Loop of henle progenitor	Lymphatic endothelial cell	Lymphocyte	Macrophage	Macrophage/Granulocyte	Mast cell	Mesenchymal cell
Adrenal gland	0	0	0	0	0	0	0	0	0	0	0	0	0	0	0	0	0	0	0	4	0	0	0	0	0	0	0	0	0	0	0	0	0	0	0	0	0	0	0	0	0	0	0	0	0	5	0	0	0
Blood	0	0	0	0	0	0	0	18	0	0	0	0	0	4	0	0	0	0	0	0	0	0	0	0	0	0	0	0	0	0	0	0	0	0	0	0	0	7	0	0	0	0	0	0	0	4	0	0	0
Bone marrow	0	0	0	0	0	0	0	0	0	0	0	0	0	1	0	0	0	0	0	0	0	0	0	0	1	0	0	0	0	0	0	0	0	0	0	0	0	4	0	0	0	0	0	0	0	1	0	0	0
Brain	0	152	0	0	0	0	0	0	0	0	0	0	0	0	0	0	0	0	0	22	5	0	0	0	0	0	917	0	0	0	0	0	0	0	0	5	0	0	114	0	0	0	0	0	0	0	0	0	0
Bronchi	0	0	0	0	4	0	0	0	0	1	0	6	0	0	0	0	0	0	0	8	0	0	0	0	0	0	0	0	0	0	1	0	0	0	2	0	0	0	0	0	0	0	0	0	0	7	0	0	0
Colon	0	0	0	0	0	0	0	0	0	0	0	0	0	0	0	0	0	0	0	0	0	0	0	0	0	0	0	0	0	2	0	0	0	0	0	0	0	0	0	0	0	0	0	0	0	4	0	6	0
Eye	0	0	0	21	0	0	0	0	0	0	0	0	0	0	0	0	0	0	0	0	0	0	0	0	0	0	0	0	0	16	0	0	0	0	0	0	0	0	0	0	0	0	0	0	0	0	0	0	0
Gallbladder	0	0	0	2	0	0	0	0	0	0	0	0	0	0	10	0	0	0	0	0	0	0	1	0	0	0	0	0	0	0	0	0	0	0	0	0	0	0	0	0	0	0	0	0	56	2	0	0	0
Heart	0	0	0	0	0	261	0	0	0	0	0	0	0	0	0	0	0	0	23	43	0	0	0	0	0	0	0	0	0	0	226	0	0	0	0	0	0	0	0	0	0	0	0	0	19	67	0	0	0
Intestine	0	0	0	1	0	0	0	0	0	0	0	0	0	0	0	0	0	0	0	0	0	0	0	0	0	0	0	0	0	0	0	0	0	0	0	0	0	0	0	0	0	0	0	0	0	2	2	0	0
Kidney	0	0	0	0	0	0	0	0	0	0	0	0	6	0	2	0	0	0	0	26	0	0	3	0	0	0	0	0	0	7	0	0	0	0	0	0	0	0	0	12	0	7	2	0	0	22	0	8	7
Liver	0	0	0	7	0	0	0	0	0	0	0	0	0	0	18	0	0	0	0	7	0	0	0	0	2	0	0	0	0	0	0	0	0	0	0	0	1	0	0	0	1	0	0	0	0	0	0	0	0
Lung	0	0	0	440	0	0	1	0	0	0	0	5	0	0	79	0	0	0	0	3	0	0	0	0	0	0	0	0	0	0	56	0	0	0	0	0	0	0	0	0	0	0	0	3	0	345	0	323	1
Muscle	0	0	1	0	0	0	0	0	0	0	0	0	0	0	1	0	0	0	0	1	0	0	0	0	0	0	0	0	1	2	0	0	0	0	0	0	0	0	0	0	0	0	0	0	0	0	0	4	0
Oesophagus	0	0	0	243	0	0	0	0	0	0	0	0	0	0	13	0	0	0	0	4	0	0	20	0	0	0	0	0	0	0	0	0	0	0	0	0	0	0	0	0	0	0	0	0	0	0	0	5	0
Ovary	0	0	0	0	0	0	0	0	0	0	0	0	0	0	0	1	0	0	0	3	0	0	93	5	0	2	0	0	0	26	0	0	4	1	0	0	0	0	0	0	0	0	0	0	0	0	0	0	0
Pancreas	0	0	0	58	0	0	0	0	0	0	0	0	0	0	5	0	0	0	0	10	0	0	0	0	4	0	0	0	0	4	0	0	0	0	0	0	0	0	0	0	0	0	0	0	0	0	0	0	0
Placenta	0	0	0	0	0	0	0	0	0	0	0	0	0	0	0	0	0	0	0	0	0	0	16	0	0	0	0	0	0	0	0	0	0	0	0	0	0	0	0	0	0	0	0	0	0	40	0	0	0
Pleura	0	0	0	0	0	0	0	0	0	0	0	0	0	0	0	0	0	0	0	0	0	0	0	0	0	0	0	0	0	0	0	0	0	0	0	0	0	0	0	0	0	0	0	0	0	8	0	0	0
Rectum	0	0	0	40	0	0	0	0	0	0	0	0	0	0	0	0	0	0	0	0	0	39	0	0	0	0	0	0	0	0	0	0	0	0	0	0	0	0	0	0	0	0	0	0	0	3	0	1	0
Rib	0	0	0	0	0	0	0	0	0	3	0	0	0	0	0	0	0	0	0	0	0	0	0	0	0	0	0	0	0	1	0	0	0	0	0	0	0	0	0	0	0	0	0	0	0	0	0	0	0
Spleen	0	0	0	0	0	0	0	4	0	0	0	0	0	0	0	0	0	0	0	0	0	0	0	0	3	0	0	0	0	0	0	0	0	0	0	0	0	0	0	0	0	0	0	0	0	15	0	0	0
Stomach	0	0	0	0	0	0	0	0	1	0	1	0	0	0	0	0	0	0	0	0	0	1	1	0	0	0	0	0	0	3	0	0	0	0	0	0	1	0	0	0	0	0	0	0	0	4	0	2	0
Testis	1	0	0	0	0	0	0	0	0	0	0	0	0	0	0	0	6	12	0	6	0	0	0	0	0	0	0	3	0	65	0	0	0	0	0	0	0	0	0	0	0	0	0	0	0	0	0	0	0
Thyroid	0	0	0	0	0	0	0	0	0	0	0	0	0	0	6	0	0	0	0	1	0	0	0	0	0	0	0	0	0	1	0	39	0	0	0	0	0	0	0	0	0	0	0	0	0	0	0	0	0
Uterine tube	0	0	0	0	0	0	0	0	0	0	0	0	0	0	0	0	0	0	0	1	0	0	22	0	0	0	0	0	0	3	0	0	0	0	0	0	0	0	0	0	0	0	0	0	0	6	0	1	0
Uterus	0	0	0	0	0	0	0	0	0	0	0	0	0	0	0	0	0	0	0	0	0	0	0	0	0	0	0	0	0	0	0	0	0	0	0	0	0	0	0	0	0	0	0	0	0	0	0	0	0
Vessel	0	0	0	0	0	0	0	0	0	0	0	0	0	0	0	0	0	0	0	7	0	0	0	0	0	0	0	0	0	0	4	0	0	0	0	0	0	0	0	0	0	0	0	0	0	36	0	2	0
[truncated: 51 more columns]
