# Supplementary material for: hECA: The cell-centric assembly of a cell atlas
Source: iScience. 2022 Apr 28;25(5):104318. doi: 10.1016/j.isci.2022.104318 (PMC9114628; doi:10.1016/j.isci.2022.104318)
Supplement: Table S8. Data quality validation with heart label transfer task, related to STAR Methods — The accuracy and kappa score of heart label transfer experiments with different integration methods and different label transfer models. [file mmc9.xlsx]

## Sheet: Sheet1
Experiment	Method	Reference	Query dataset	Accuracy(95% CI)	Kappa
1	SingleR model	2 Batches with hECA preprocessing	Litviňuková et al. Nature, 2020	0.9543 (0.9537, 0.955)	0.9417
			Tucker et al. Circulation, 2020	0.9036 (0.9024, 0.9047)	0.8632
2	SingleR model	Batch 1 with hECA preprocessing	Litviňuková et al. Nature, 2020	0.9485 (0.9479, 0.9492)	0.9344
			Tucker et al. Circulation, 2020	0.8794 (0.8781, 0.8806)	0.8301
		Batch 2 with hECA preprocessing	Litviňuková et al. Nature, 2020	0.9276 (0.9269, 0.9284)	0.9077
			Tucker et al. Circulation, 2020	0.9198 (0.9188, 0.9209)	0.8858
3	SingleR model	2 Batches with Harmony correction	Litviňuková et al. Nature, 2020	0.9507 (0.9501, 0.9514)	0.9372
			Tucker et al. Circulation, 2020	0.9076 (0.9065, 0.9087)	0.8685
4	KNN on the harmony embedding	2 Batches with Harmony correction	Litviňuková et al. Nature, 2020	0.8642 (0.8632, 0.8652)	0.8276
			Tucker et al. Circulation, 2020	0.8949 (0.8938, 0.8961)	0.8523
5	SingleR model	2 Batches with scanorama integration	Litviňuková et al. Nature, 2020	0.738 (0.7368, 0.7393)	0.6825
			Tucker et al. Circulation, 2020	0.7283(0.7265, 0.73)	0.6517
6	Achor-based label transfer in Seurat	2 Batches with Seurat integration	Litviňuková et al. Nature, 2020	0.9322 (0.9315, 0.9329)	0.9138
			Tucker et al. Circulation, 2020	0.8949 (0.8938, 0.8961)	0.8523
